# Supplementary material for: Multi-Transcript Level Profiling Revealed Distinct mRNA, miRNA, and tRNA-Derived Fragment Bio-Signatures for Coping Behavior Linked Haplotypes in HPA Axis and Limbic System
Source: Front Genet. 2021 Aug 19;12:635794. doi: 10.3389/fgene.2021.635794 (PMC8417057; doi:10.3389/fgene.2021.635794)
Supplement: Supplementary file 1 [file Table_1.XLSX]

## Sheet: Tabelle1
Table S1: Primer sequences used for qPCR validation of selected miRNAs of adrenal gland, amygdala, hippocampus and hypothalamus samples
miRNA	Forward sequence 5´-3´	Reverse sequence 5´-3´
Adrenal gland
miR-200b-5p	CGCAGTAATACTGCCTGGT	TCCAGTTTTTTTTTTTTTTTGTCATCA
miR-429-5p	GCAGTAATACTGTCTGGTAATGC	GGTCCAGTTTTTTTTTTTTTTTACG
miR-758-3p	GTTTGTGACCTGGTCCAC	GGTCCAGTTTTTTTTTTTTTTTGTTAG
Amygdala
miR-151-5p	AGTCGAGGAGCTCACAG	GGTCCAGTTTTTTTTTTTTTTTACTAGA
miR-19b-5p	AGTGTGCAAATCCATGCAA	GGTCCAGTTTTTTTTTTTTTTTCAGT
miR-188-5p	GCATCCCTTGCATGGTG	GTCCAGTTTTTTTTTTTTTTTACCCT
Hippocampus
let-7g-5p	CGCAGTGAGGTAGTAGTTTG	CCAGTTTTTTTTTTTTTTTAACTGCAC
miR-125a-5p	GCAGTCCCTGAGACCCT	GGTCCAGTTTTTTTTTTTTTTTACAGT
miR-132-5p	GCAGAACAGTCTACAGCCA	GTCCAGTTTTTTTTTTTTTTTCGAC
Hypothalamus
pre-mir-276	AGCACAACTCTGGGAAGT	GTCCAGTTTTTTTTTTTTTTTAAATGGT
miR-151-5p	AGTCGAGGAGCTCACAG	GGTCCAGTTTTTTTTTTTTTTTACTAGA
miR-pre346-5p	CAGTCTGGACGCGAG	GTCCAGTTTTTTTTTTTTTTTGCC
