# Supplementary material for: Multi-Transcript Level Profiling Revealed Distinct mRNA, miRNA, and tRNA-Derived Fragment Bio-Signatures for Coping Behavior Linked Haplotypes in HPA Axis and Limbic System
Source: Front Genet. 2021 Aug 19;12:635794. doi: 10.3389/fgene.2021.635794 (PMC8417057; doi:10.3389/fgene.2021.635794)
Supplement: Supplementary file 2 [file Table_2.XLSX]

## Sheet: Sheet1
Table S2: Summary of mRNA, miRNA and tRNA biomarkers derived by DIABLO analysis
Tissue	ID	Component	Block	var	Outcome	Chromosome	Position
Adrenal	miR-19b-5p	1	miRNA	-0.461903	HR	X	110113863
Adrenal	let-7g-5p	1	miRNA	-0.438808	HR	5	27252807
Adrenal	miR-370-3p	1	miRNA	0.343521	LR	7	121736941
Adrenal	miR-411-5p	1	miRNA	0.325376	LR
Adrenal	miR-362-3p	1	miRNA	-0.26458	HR	X	43711773
Adrenal	miR-758-3p	1	miRNA	0.201923	LR
Adrenal	miR-151-5p	1	miRNA	0.195082	LR	4	2849052
Adrenal	miR-346	1	miRNA	-0.179288	HR	18	2845098
Adrenal	miR-20a-5p	1	miRNA	-0.175272	HR	11	60735116
Adrenal	miR-92b-5p	1	miRNA	-0.172743	HR	4	94624293
Adrenal	miR-29b-3p	1	miRNA	-0.170065	HR	18	18039679
Adrenal	miR-532-5p	1	miRNA	-0.147023	HR	X	43705273
Adrenal	miR-98-5p	1	miRNA	-0.126032	HR	X	46302436
Adrenal	miR-130a-5p	1	miRNA	0.116752	LR	2	13296703
Adrenal	miR-26a-5p	1	miRNA	0.107156	LR	5	23112793
Adrenal	miR-455-5p	1	miRNA	-0.10632	HR	1	254824210
Adrenal	miR-26b-5p	1	miRNA	-0.103959	HR	15	120453420
Adrenal	miR-200b-5p	1	miRNA	0.0742352	LR	6	63490178
Adrenal	miR-7-3p	1	miRNA	-0.0657723	HR	10	30986244
Adrenal	miR-16-5p	1	miRNA	0.055141	LR	13	100083336
Adrenal	miR-381-5p	1	miRNA	0.0364034	LR
Adrenal	miR-127-3p	1	miRNA	0.0214037	LR	7	121709688
Adrenal	miR-19b-1-3p	1	miRNA	-0.0192433	HR	X	110113863
Adrenal	miR-708-5p	1	miRNA	0.0015658	LR	9	13780223
Adrenal	miR-143-5p	1	miRNA	-0.000365034	HR	2	150578786
Adrenal	miR-429-5p	2	miRNA	-0.626011	LR	6	63491970
Adrenal	miR-1306-5p	2	miRNA	0.541472	HR	14	51473965
Adrenal	miR-212-5p	2	miRNA	0.455985	HR	2	47181678
Adrenal	miR-200b-5p	2	miRNA	-0.326678	LR	6	63490178
Adrenal	miR-551a-3p	2	miRNA	0.0166282	HR	6	65111392
Hypo	miR-24-1-5p	1	miRNA	0.778558	HR
Hypo	miR-188-5p	1	miRNA	-0.53841	LR	X	43705630
Hypo	miR-24-5p	1	miRNA	0.315687	HR
Hypo	miR-276	1	miRNA	-0.0613634	LR	X	47281518
Hypo	miR-342-3p	1	miRNA	0.0201301	HR	7	121021808
Hypo	miR-191-5p	1	miRNA	0.0115573	HR	13	31655533
Hypo	miR-185-3p	2	miRNA	0.701875	LR	14	51449948
Hypo	miR-1251-5p	2	miRNA	0.569693	LR	5	86211741
Hypo	miR-132-5p	2	miRNA	-0.30218	HR	12	48162635
Hypo	miR-1307-5p	2	miRNA	0.299112	LR	14	114325672
Hypo	miR-15b-5p	2	miRNA	-0.0451737	HR	13	100083191
Amy	miR-4021-3p	1	miRNA	-0.7971	HR	13	30242054
Amy	miR-486-1-5p	1	miRNA	0.572629	LR	17	10758826
Amy	miR-194a-5p	1	miRNA	-0.179436	HR	2	7285476
Amy	miR-204-5p	1	miRNA	-0.055974	HR	1	224065550
Amy	miR-7-1-5p	1	miRNA	-0.0373902	HR	10	30986202
Amy	miR-pre58-5p	2	miRNA	0.708691	LR	15	34652676
Amy	miR-181b-1-5p	2	miRNA	0.450469	LR	10	21696539
Amy	miR-19b-5p	2	miRNA	0.428676	LR
Amy	miR-200b-5p	2	miRNA	0.333003	LR	6	63490178
Amy	miR-181c-5p	2	miRNA	0.0134123	HR	2	65280000
Hippo	miR-7-1-5p	1	miRNA	0.826232	LR	10	30986202
Hippo	miR-107-5p	1	miRNA	0.421546	LR	14	101420793
Hippo	miR-125a-5p	1	miRNA	0.339981	LR	6	58331614
Hippo	miR-194a-5p	1	miRNA	0.111547	LR	2	7285476
Hippo	miR-150-5p	1	miRNA	0.107751	LR	6	54580957
Hippo	miR-216	2	miRNA	0.950068	LR	3	85322871
Hippo	miR-190	2	miRNA	0.173582	HR	3	28371951
Hippo	miR-125b-5p	2	miRNA	0.169091	LR	13	181350101
Hippo	miR-191-5p	2	miRNA	0.139131	LR	13	31655533
Hippo	miR-330-5p	2	miRNA	0.138893	LR	6	52007542
Adrenal	ATP1B2	1	mRNA	0.658806	LR	12	52925693
Adrenal	MPDU1	1	mRNA	0.354835	LR	12	52878764
Adrenal	SNORD65	1	mRNA	0.253088	LR	12	59132938
Adrenal	LPCAT3	1	mRNA	0.145683	LR	5	63708010
Adrenal	UXT	1	mRNA	0.109834	LR	X	42176143
Adrenal	LOC100523510	1	mRNA	0.0664914	LR	12	46909175
Adrenal	LOC100155098	1	mRNA	0.046977	LR	15	131299923
Adrenal	SNORA32	2	mRNA	-0.654701	LR	9	26154910
Adrenal	GALP	2	mRNA	0.327691	HR	6	60485596
Adrenal	TMEM154	2	mRNA	0.302215	HR	8	76355135
Adrenal	CEP57	2	mRNA	-0.293103	LR	9	27812944
Adrenal	ANPEP	2	mRNA	0.263555	LR	7	55351083
Adrenal	TCN2	2	mRNA	0.231732	HR	14	47496323
Adrenal	HAT1	2	mRNA	-0.199264	LR	15	78022154
Adrenal	MXRA7	2	mRNA	0.18126	HR	12	4822306
Adrenal	TCN2	2	mRNA	0.180765	HR	14	47496323
Adrenal	TBC1D22B	2	mRNA	0.1468	HR	7	32839146
Adrenal	FKBP10	2	mRNA	0.129336	HR	12	20872155
Adrenal	FMOD	2	mRNA	0.0975138	HR	9	64062999
Adrenal	MAP2	2	mRNA	-0.0686835	LR	15	112156578
Adrenal	ACER3	2	mRNA	-0.0598578	LR	9	10951561
Adrenal	unknown	2	mRNA	-0.036391	LR
Adrenal	LOC100517129	2	mRNA	-0.0231154	LR	15	131299923
Adrenal	ETV6	2	mRNA	0.0181474	HR	5	60394656
Adrenal	ANXA6	2	mRNA	0.00824366	HR	16	71857258
Hypo	CBL	1	mRNA	-0.916046	LR	9	46404999
Hypo	TMEM219	1	mRNA	-0.309575	LR	3	18166771
Hypo	PVRL1	1	mRNA	-0.191112	LR	9	46823552
Hypo	Cd151	1	mRNA	-0.151929	LR	2	525043
Hypo	BC033916	1	mRNA	-0.0736005	LR
Hypo	ANXA11	2	mRNA	-0.55627	HR	14	81835194
Hypo	ABCA3	2	mRNA	0.497965	LR	3	39689202
Hypo	PB103351.00.0	2	mRNA	0.479919	LR
Hypo	GNL1	2	mRNA	-0.424745	HR	7	23098168
Hypo	TTC39B	2	mRNA	0.178503	LR	1	207347010
Amy	SELL	1	mRNA	-0.718048	HR	4	81306373
Amy	APRT	1	mRNA	-0.639029	HR	6	890831
Amy	SNX17	1	mRNA	-0.229268	HR	3	111774842
Amy	EXOSC5	1	mRNA	-0.150189	HR	6	49373378
Amy	SMYD5	1	mRNA	-0.0304685	HR	3	69552731
Amy	IGF1	2	mRNA	-0.829357	HR	5	81775970
Amy	PCGF5	2	mRNA	-0.452729	HR	14	102636838
Amy	NMD3	2	mRNA	-0.255116	HR	13	100807843
Amy	LRP1B	2	mRNA	-0.151102	HR	15	9613539
Amy	APOD	2	mRNA	0.0995855	HR	13	132514949
Amy	CCAR1	2	mRNA	-0.0889537	HR	14	71827530
Amy	ARMC1	2	mRNA	-0.038178	HR	4	68983069
Hippo	unknown	1	mRNA	-0.478856	HR
Hippo	NR2F2	1	mRNA	-0.318197	HR	7	83076119
Hippo	CEBPG	1	mRNA	-0.292926	HR	6	43164918
Hippo	MLK4	1	mRNA	-0.29155	HR
Hippo	SOBP	1	mRNA	-0.290385	HR	1	73549307
Hippo	KAL1	1	mRNA	-0.271969	HR	X	5163638
Hippo	ADRBK2	1	mRNA	-0.259914	HR	14	43305255
Hippo	C18orf1	1	mRNA	-0.227759	HR
Hippo	unknown	1	mRNA	-0.224445	HR
Hippo	GSPATT00033899001	1	mRNA	-0.214633	HR
Hippo	ST5	1	mRNA	0.159465	LR	9	653814
Hippo	ZNF516	1	mRNA	-0.135221	HR	1	147984481
Hippo	ATP5C1	1	mRNA	0.132898	LR	10	63584288
Hippo	SAMD4A	1	mRNA	-0.128834	HR	1	183915339
Hippo	PBX1	1	mRNA	-0.115535	HR	4	85824666
Hippo	TOB1	1	mRNA	-0.114592	HR	12	27115824
Hippo	NR2F2	1	mRNA	-0.0925944	HR	7	83076119
Hippo	GET4	1	mRNA	-0.0641145	HR	3	533525
Hippo	MCCC2	1	mRNA	-0.0590681	HR	16	47917291
Hippo	FBXL20	1	mRNA	-0.0359899	HR	12	22874160
Hippo	HIPK2	1	mRNA	-0.0312884	HR	18	9747737
Hippo	TNRC6C	1	mRNA	-0.0312663	HR	12	3846428
Hippo	PPP2R5A	1	mRNA	-0.0239223	HR	9	131003899
Hippo	unknown	1	mRNA	-0.00432678	HR
Hippo	UBL3	1	mRNA	-0.00279558	HR	11	6698003
Hippo	TCEB3	2	mRNA	-0.48558	LR	6	81564792
Hippo	unknown	2	mRNA	-0.457156	LR
Hippo	SNORD59	2	mRNA	-0.452418	LR	5	67445839
Hippo	NP_001230802	2	mRNA	0.449296	HR	6	59167823
Hippo	SELP	2	mRNA	0.223816	HR	4	81365740
Hippo	unknown	2	mRNA	-0.21674	LR
Hippo	PRDM1	2	mRNA	-0.144276	LR	1	72311880
Hippo	LOC100514849	2	mRNA	-0.125597	LR
Hippo	LOC100518506	2	mRNA	-0.0780756	HR	10	11491364
Hippo	CNKSR2	2	mRNA	-0.0547493	LR	X	17561259
Hippo	ECEL1	2	mRNA	0.0542502	LR	15	132931724
Hippo	SOX8	2	mRNA	0.0535425	HR	3	40710043
Hippo	RHOA	2	mRNA	0.00998093	HR	13	31918836
Hippo	METTL16	2	mRNA	-0.00293174	LR	12	48499240
Adrenal	tRNALeuiF	1	tRNA	0.361002	LR	1	21113233
Adrenal	tRNAIleiF	1	tRNA	0.33927	LR	7	21307501
Adrenal	tRNAArg	1	tRNA	-0.292643	HR	2	115568582
Adrenal	tRNAAspiF	1	tRNA	-0.286814	HR	4	89024818
Adrenal	tRNAMetiF	1	tRNA	0.28562	LR	6	14444375
Adrenal	3'-tiRNAAsp	1	tRNA	-0.276502	HR	7	21499421
Adrenal	tRNAGlyiF	1	tRNA	-0.23411	HR	3	41133896
Adrenal	tRNAMet	1	tRNA	0.232888	LR	MT	5033
Adrenal	3'-tRFGln	1	tRNA	0.232723	LR	7	20920118
Adrenal	5'-tRFLeu	1	tRNA	0.202461	LR	4	89036103
Adrenal	3'-tiRNACys	1	tRNA	-0.188626	HR
Adrenal	tRNAAla	1	tRNA	-0.159307	HR	MT	6220
Adrenal	tRNAGly	1	tRNA	-0.155006	HR	4	20155755
Adrenal	tRNAVal	1	tRNA	-0.145885	HR	MT	2253
Adrenal	5'-tiRNAArg	1	tRNA	-0.144811	HR	4	123419108
Adrenal	5'-tRFPro	1	tRNA	0.137196	LR	15	121638045
Adrenal	tRNATyr	1	tRNA	0.126849	LR	9	4701518
Adrenal	5'-tRFAla	1	tRNA	0.114463	LR	13	197264865
Adrenal	tRNAAla	1	tRNA	-0.105821	HR	MT	6201
Adrenal	3'-tiRNAArg	1	tRNA	-0.088849	HR
Adrenal	lncRNA	1	tRNA	-0.0880966	HR
Adrenal	3'-tiRNAAla	1	tRNA	-0.0876364	HR	14	28251389
Adrenal	5'-tiRNALys	1	tRNA	-0.085623	HR	7	48043589
Adrenal	3'-tiRNAThr	1	tRNA	-0.0473302	HR	6	42969771
Adrenal	3'-tRFHis	1	tRNA	0.0461125	LR
Adrenal	lncRNA	1	tRNA	-0.0365776	HR
Adrenal	tRNA	1	tRNA	-0.0240669	HR	11	45950223
Adrenal	tRNALeu	1	tRNA	-0.0238007	HR	7	52356903
Adrenal	tRNAProiF	1	tRNA	0.01584	LR	4	83315885
Adrenal	5'-tRFGlu	1	tRNA	0.0149938	LR	1	141310300
Adrenal	tRNAHisiF	2	tRNA	0.639692	HR
Adrenal	3'-tiRNAGly	2	tRNA	-0.541168	LR
Adrenal	tRNAPro	2	tRNA	-0.309598	LR
Adrenal	tRNALeu	2	tRNA	-0.29705	LR	2	115570469
Adrenal	3'-tRFSer	2	tRNA	0.276763	HR	7	22072956
Adrenal	tRNAPro	2	tRNA	-0.161597	LR	2	115574137
Adrenal	tRNALysiF	2	tRNA	0.0665283	HR	3	39046625
Adrenal	3'-tiRNAGlu	2	tRNA	-0.0509309	LR	4	99318445
Adrenal	tRNASer	2	tRNA	-0.0497795	LR	MT	8109
Adrenal	lncRNA	2	tRNA	0.0331411	HR	13	169373533
Adrenal	tRNAGluiF	2	tRNA	0.020237	HR	4	89025857
Adrenal	5'-tRFGln	2	tRNA	-0.0111566	LR	7	22334481
Hypo	tRNATyr	1	tRNA	-0.665469	LR	9	4700737
Hypo	3'-tiRNAAla	1	tRNA	0.354041	HR	14	28251389
Hypo	tRNAGlu(TTC)	1	tRNA	-0.349923	LR	6	48574140
Hypo	3'-tiRNAGln	1	tRNA	0.258032	HR	MT	4942
Hypo	3'-tiRNAAsn	1	tRNA	0.251146	HR	10	52676870
Hypo	lncRNA	1	tRNA	-0.222632	LR	1	81336643
Hypo	tRNAGlu	1	tRNA	-0.192414	LR	X	22064646
Hypo	tRNALeu	1	tRNA	-0.165303	LR	8	16915365
Hypo	tRNAAla	1	tRNA	0.163618	HR	MT	6201
Hypo	tRNAThriF	1	tRNA	-0.143789	LR	7	21329841
Hypo	3'-tiRNAVal	1	tRNA	0.0972241	HR
Hypo	tRNALeuiF	1	tRNA	-0.0720064	LR	1	21113233
Hypo	3'-tRFPro	1	tRNA	0.0590864	HR	15	121638045
Hypo	3'-tiRNACys	1	tRNA	0.0147438	HR
Hypo	tRNA	2	tRNA	0.752269	LR	11	45950223
Hypo	3'-tiRNAIle	2	tRNA	0.443031	HR	12	53427610
Hypo	tRNAIIe	2	tRNA	-0.376709	LR	15	87431012
Hypo	tRNAIle	2	tRNA	-0.257361	LR
Hypo	tRNAAla	2	tRNA	-0.172253	LR	6	151767518
Amy	5'-tRFLys	1	tRNA	0.882399	LR	12	53332455
Amy	5'-tiRNALys	1	tRNA	0.389357	LR	7	48043589
Amy	5'-tiRNACys	1	tRNA	0.188366	LR	12	23071292
Amy	5'-tiRNAGln	1	tRNA	0.171763	LR	7	21455676
Amy	3'-tRFAsn	1	tRNA	-0.0692005	HR	10	52676887
Amy	tRNATrp	2	tRNA	0.71702	HR	9	4700401
Amy	3'-tRFVal	2	tRNA	-0.476329	HR	2	11930511
Amy	tRNALeu	2	tRNA	-0.428228	HR	2	115570469
Amy	3'-tRFGlu	2	tRNA	-0.267459	HR	11	22324888
Amy	lncRNA	2	tRNA	-0.0638737	HR	15	6020982
Hippo	tRNAGlu	1	tRNA	0.669055	LR	X	22064646
Hippo	3'-tRFPhe	1	tRNA	-0.61217	HR
Hippo	3'-tiRNAPhe	1	tRNA	-0.315963	HR	11	63677894
Hippo	tRNASer	1	tRNA	0.278888	LR
Hippo	tRNAGly	1	tRNA	-0.00145229	HR	1	17910372
Hippo	5'-tRFGly	2	tRNA	-0.694309	LR	6	13776460
Hippo	tRNAGly	2	tRNA	-0.543477	HR	1	17910372
Hippo	tRNATrp	2	tRNA	0.457995	LR	9	4700401
Hippo	5'-tRFIIe	2	tRNA	-0.107627	HR	7	21296494
Hippo	tRNAAsniF	2	tRNA	0.034984	LR	4	99286790
