# Supplementary material for: Multi-Transcript Level Profiling Revealed Distinct mRNA, miRNA, and tRNA-Derived Fragment Bio-Signatures for Coping Behavior Linked Haplotypes in HPA Axis and Limbic System
Source: Front Genet. 2021 Aug 19;12:635794. doi: 10.3389/fgene.2021.635794 (PMC8417057; doi:10.3389/fgene.2021.635794)
Supplement: Supplementary file 3 [file Table_3.XLSX]

## Sheet: correlation-table-fdr0_05_filte
Table S3: mRNA which predicted as targets and negative correlated to miRNA in hypothalamus tissue
		Correlation coefficience (r) between miRNA and mRNA and target predicted with minimum free energy less than -25 at
Gene	miRNA	r	p-value	fdr	coding regions	three_prime_UTR	five_prime_UTR
BST2.2	miR.1251.5p	-0.68524	0.000855499	0.0347694		-27.7
CTSH	miR.1251.5p	-0.657888	0.00161626	0.0461719		-25.8
E2F2	miR.1251.5p	-0.666107	0.00134391	0.0424736	-26.4	-3	-30.8
GA1B.2	miR.1251.5p	-0.714568	0.000400145	0.0255128	-30.3
IFI35	miR.1251.5p	-0.823035	8.34e-06	0.0107054	-25.9
LRPAP1.3	miR.1251.5p	-0.652107	0.00183437	0.0489737	-28	-29.5	-36
NEU1.1	miR.1251.5p	-0.655223	0.00171393	0.0474538	-26.2	-26.8	-32.8
PPT2.3	miR.1251.5p	-0.666791	0.00132312	0.0421605			-29.7
SLC25A43.1	miR.1251.5p	-0.689357	0.000772926	0.033263	-26.2		-3
TARBP2.1	miR.1251.5p	-0.704511	0.000524458	0.0283314	-28.8
AAMP	miR.1307.5p	-0.652466	0.00182013	0.0487902	-29		-26.9
ABCB8	miR.1307.5p	-0.650659	0.0018927	0.049674			-30.2
ABCB8.2	miR.1307.5p	-0.672774	0.00115236	0.0396098			-30.2
ABCB8.3	miR.1307.5p	-0.695315	0.000665427	0.0312362			-30.2
ABCC3	miR.1307.5p	-0.652786	0.00180754	0.0486331	-28.8
ABCC3.1	miR.1307.5p	-0.670397	0.00121783	0.04063	-28.8
ABCG1	miR.1307.5p	-0.738364	0.000201318	0.0200149	-28.5
ABCG1.1	miR.1307.5p	-0.69093	0.000743215	0.0327228	-28.5
ABHD12	miR.1307.5p	-0.669809	0.00123449	0.0408831	-26.3
ABLIM2	miR.1307.5p	-0.668867	0.00126161	0.0412819	-26.5		-25.9
ACOX3	miR.1307.5p	-0.678486	0.00100708	0.037319	-29.4
ACOX3.1	miR.1307.5p	-0.782236	4.6e-05	0.0136149	-29.4
ACOX3.2	miR.1307.5p	-0.663622	0.00142185	0.0435572	-29.4
ACTN4.1	miR.1307.5p	-0.68766	0.000806104	0.0338865	-26.7	-26
ADAD2	miR.1307.5p	-0.67285	0.00115034	0.0395838	-3
ADAMTS13	miR.1307.5p	-0.740931	0.00018614	0.0195175			-32.5
ADCK5	miR.1307.5p	-0.704061	0.000530708	0.028468	-30.3		-29.4
ADCY5	miR.1307.5p	-0.663961	0.00141099	0.0434045	-29.3	-26.5
ADCY7	miR.1307.5p	-0.661466	0.00149249	0.0445233	-27.7
ADCYAP1R1	miR.1307.5p	-0.675953	0.00106946	0.0383371	-25.5
ADCYAP1R1.2	miR.1307.5p	-0.712823	0.000419711	0.0259692	-25.5
ADCYAP1R1.4	miR.1307.5p	-0.653609	0.00177547	0.0482317	-25.5
ADI1	miR.1307.5p	-0.686144	0.000836757	0.0344313	-28.9		-44.2
AGPAT1.4	miR.1307.5p	-0.704295	0.000527457	0.0283956		-26.9
AGRN.1	miR.1307.5p	-0.651498	0.00185873	0.0492616	-26.9
AKAP10	miR.1307.5p	-0.66022	0.00153466	0.0450805			-29.2
AKT1S1	miR.1307.5p	-0.710368	0.000448601	0.026635	-27.2
ALDH16A1	miR.1307.5p	-0.70346	0.000539161	0.0286484	-26.3
ALOX5.1	miR.1307.5p	-0.738235	0.000202108	0.0200437	-27.2
ALOX5.4	miR.1307.5p	-0.651957	0.00184033	0.0490523	-27.2
AMBRA1	miR.1307.5p	-0.66538	0.00136635	0.0427874			-30.2
AMIGO3	miR.1307.5p	-0.732951	0.000236826	0.0211353	-29
AMT.1	miR.1307.5p	-0.695231	0.000666855	0.0312628		-3.4
ANGEL1	miR.1307.5p	-0.787528	3.76e-05	0.0131362		-26.5
ANKRD39	miR.1307.5p	-0.718207	0.000361827	0.0245672	-30.7
AP3D1	miR.1307.5p	-0.685523	0.000849585	0.0346631	-29.7	-25.8
AP4M1	miR.1307.5p	-0.748325	0.000147766	0.0181936	-25.7	-25.4
APEX2	miR.1307.5p	-0.665513	0.00136222	0.0427346	-26.7
APH1A	miR.1307.5p	-0.665535	0.00136152	0.0427255	-27.9
APOE	miR.1307.5p	-0.761832	9.49e-05	0.01616			-28.6
ARHGAP4	miR.1307.5p	-0.65009	0.00191604	0.0499657	-3
ARL4D	miR.1307.5p	-0.834243	4.83e-06	0.00993997		-3.6	-28.5
ARNT2.1	miR.1307.5p	-0.721202	0.000332678	0.0238084	-3.8	-25.7
ARX	miR.1307.5p	-0.727481	0.000278008	0.0223107			-30.2
ASS1.2	miR.1307.5p	-0.651512	0.00185814	0.0492567		-26.4
ATAT1	miR.1307.5p	-0.727388	0.000278763	0.0223295	-26
ATXN10	miR.1307.5p	-0.669895	0.00123204	0.0408444	-25.5
AUTS2	miR.1307.5p	-0.821207	9.08e-06	0.0107902	-30.5
B4GALT1	miR.1307.5p	-0.84755	2.4e-06	0.00944669	-25.2
B4GALT1.1	miR.1307.5p	-0.653957	0.00176203	0.0480508	-25.2
BAIAP3	miR.1307.5p	-0.729133	0.000264971	0.021949	-32.4	-28
BCL9L	miR.1307.5p	-0.686717	0.000825051	0.034224	-27.2	-3.3
BOLA1	miR.1307.5p	-0.676077	0.00106635	0.0382909	-29.5
BPHL	miR.1307.5p	-0.721278	0.000331964	0.0237855	-26
BSDC1	miR.1307.5p	-0.753957	0.00012329	0.0173113		-26.2
C10orf105	miR.1307.5p	-0.752429	0.000129559	0.0175482		-25.8
C15orf39	miR.1307.5p	-0.674269	0.00111274	0.0390223	-25.5
C1orf43	miR.1307.5p	-0.677401	0.00103341	0.0377671	-27.6		-25.8
C1QL2	miR.1307.5p	-0.708215	0.000475328	0.0272314			-29
C2CD2	miR.1307.5p	-0.790515	3.35e-05	0.0128473	-27	-33.9
C4A	miR.1307.5p	-0.712681	0.00042133	0.0260061	-25
C6orf89	miR.1307.5p	-0.683636	0.000889621	0.0353698		-25.2
CABIN1	miR.1307.5p	-0.657008	0.00164799	0.0465859	-28.7	-25.7
CABIN1.2	miR.1307.5p	-0.662643	0.00145356	0.0439811	-28.7	-25.7
CABIN1.3	miR.1307.5p	-0.65164	0.00185299	0.0491955	-28.7	-25.7
CACNB3.1	miR.1307.5p	-0.697429	0.00063046	0.0305228	-29.5
CAD	miR.1307.5p	-0.745207	0.00016303	0.0187549	-28.2
CALY	miR.1307.5p	-0.710671	0.000444953	0.0265498			-26.6
CALY.1	miR.1307.5p	-0.72516	0.000297253	0.022853			-26.6
CCDC106	miR.1307.5p	-0.651645	0.0018528	0.0491937	-35.7
CCDC71	miR.1307.5p	-0.844848	2.78e-06	0.0096194	-25
CCND2	miR.1307.5p	-0.675806	0.00107319	0.0383983			-30.6
CD19	miR.1307.5p	-0.746844	0.000154859	0.0184722	-3.4
CD37	miR.1307.5p	-0.883536	2.44e-07	0.00860603	-27.2
CD37.1	miR.1307.5p	-0.834615	4.74e-06	0.00993872	-27.2
CDH15.1	miR.1307.5p	-0.670299	0.00122059	0.0406691	-3.9
CDK4	miR.1307.5p	-0.768908	7.44e-05	0.0151747			-27.4
CEBPB	miR.1307.5p	-0.676044	0.00106716	0.0383053		-27.2
CEBPB.1	miR.1307.5p	-0.690577	0.000749792	0.0328383		-27.2
CECR2	miR.1307.5p	-0.685916	0.000841439	0.0345112	-28.2
CELSR1	miR.1307.5p	-0.757494	0.00010977	0.0168002	-35	-29.5
CELSR1.1	miR.1307.5p	-0.746633	0.000155887	0.0185054	-35	-29.5
CHPF2	miR.1307.5p	-0.702431	0.000553886	0.0289684	-32.2	-26.9
CHST12	miR.1307.5p	-0.700462	0.000583039	0.0295383	-29.6	-28
CHST2.1	miR.1307.5p	-0.718507	0.000358814	0.0244924	-27
CIZ1	miR.1307.5p	-0.685124	0.000857913	0.0348037		-28.3
CLEC14A	miR.1307.5p	-0.703694	0.00053586	0.0285727	-3.4
CLPB.2	miR.1307.5p	-0.731575	0.000246664	0.0214224	-32	-39
CMIP	miR.1307.5p	-0.668803	0.00126347	0.0413071		-29.7
CMIP.1	miR.1307.5p	-0.705974	0.000504557	0.0278887		-29.7
CMTM7	miR.1307.5p	-0.792101	3.15e-05	0.0127249		-28.7
CNDP2	miR.1307.5p	-0.66652	0.00133133	0.0422869			-28.4
CNNM3	miR.1307.5p	-0.677972	0.00101949	0.0375245	-35	-27.9
CNOT3	miR.1307.5p	-0.652987	0.00179965	0.0485372	-29.9
COL1A2	miR.1307.5p	-0.67985	0.000974764	0.0367624	-32.4
COL22A1.1	miR.1307.5p	-0.704955	0.000518352	0.028195	-29.3
COL5A1	miR.1307.5p	-0.664504	0.00139376	0.0431719	-29.2	-34
COL5A1.2	miR.1307.5p	-0.695163	0.000668009	0.0312811	-29.2	-34
COPZ2	miR.1307.5p	-0.745441	0.000161841	0.0187255	-37
COQ9	miR.1307.5p	-0.731146	0.000249801	0.0215116	-25
CPPED1	miR.1307.5p	-0.700474	0.000582849	0.0295342			-28
CPSF4	miR.1307.5p	-0.673244	0.00113978	0.0394237		-26.3
CRTAP	miR.1307.5p	-0.684776	0.000865246	0.0349321		-26.6
CSDC2	miR.1307.5p	-0.678007	0.00101862	0.0375084	-27.6
CSK	miR.1307.5p	-0.694374	0.000681518	0.0315326	-33.6	-26.6	-25.8
CSNK1D	miR.1307.5p	-0.780837	4.84e-05	0.0137542		-28.9
CTNS	miR.1307.5p	-0.659979	0.00154292	0.0451898			-28.8
CTU2	miR.1307.5p	-0.693428	0.000698008	0.0318562		-29.9
CUEDC1	miR.1307.5p	-0.689402	0.000772062	0.0332517		-25.5
CUL7	miR.1307.5p	-0.715064	0.000394719	0.0253691	-27.3
CUL7.1	miR.1307.5p	-0.667165	0.00131183	0.041995	-27.3
CXXC1	miR.1307.5p	-0.717744	0.00036652	0.0246701	-25.6
CYB561.1	miR.1307.5p	-0.736262	0.000214523	0.0204374		-3
CYB5D2	miR.1307.5p	-0.714042	0.00040596	0.025649		-25.3
CYP2S1	miR.1307.5p	-0.724018	0.000307127	0.0231316	-27.4
CYTH2	miR.1307.5p	-0.717123	0.000372899	0.0248205	-26.2		-29.7
CYTH4.1	miR.1307.5p	-0.802637	2.06e-05	0.0118634		-26.9
DAG1.3	miR.1307.5p	-0.650916	0.00188225	0.0495428		-28.3	-32
DBN1	miR.1307.5p	-0.731191	0.000249466	0.0215008	-25.2
DCAF7	miR.1307.5p	-0.717331	0.000370751	0.0247712		-27.4
DCTN1.1	miR.1307.5p	-0.682069	0.000924059	0.035924	-28.4		-29.8
DCTN4	miR.1307.5p	-0.692325	0.000717678	0.0322319		-30
DDC	miR.1307.5p	-0.83448	4.78e-06	0.00993872		-26.8
DDN	miR.1307.5p	-0.651409	0.00186228	0.0493081	-29.9
DDN.1	miR.1307.5p	-0.743543	0.000171711	0.0190492	-29.9
DDOST	miR.1307.5p	-0.701317	0.000570229	0.0292814	-26
DDOST.1	miR.1307.5p	-0.677585	0.00102889	0.0376896	-26
DDR1	miR.1307.5p	-0.730138	0.000257305	0.0217429	-27
DDR1.1	miR.1307.5p	-0.663463	0.00142696	0.0436277	-27
DDR1.3	miR.1307.5p	-0.76288	9.16e-05	0.0160058	-27
DDR1.5	miR.1307.5p	-0.702156	0.000557882	0.029055	-27
DDR1.6	miR.1307.5p	-0.762419	9.31e-05	0.0160729	-27
DDX11	miR.1307.5p	-0.716508	0.00037931	0.0249772	-36.3	-30.8
DDX51	miR.1307.5p	-0.652748	0.00180902	0.0486502	-28.5	-26.2
DDX56	miR.1307.5p	-0.722108	0.000324265	0.0235898	-27.8
DECR2	miR.1307.5p	-0.74561	0.000160984	0.0186951	-26.4
DHDH	miR.1307.5p	-0.672317	0.00116472	0.0397984			-28.8
DHX16	miR.1307.5p	-0.710572	0.000446146	0.0265771	-3.6		-26.9
DIS3L2	miR.1307.5p	-0.664894	0.0013815	0.043002	-26.4
DISP2	miR.1307.5p	-0.661969	0.00147575	0.0442789	-27.8
DKC1	miR.1307.5p	-0.654067	0.00175781	0.0480043	-30.5	-30.2
DLGAP2	miR.1307.5p	-0.756961	0.000111721	0.016855			-33.7
D1I2	miR.1307.5p	-0.675362	0.00108449	0.0385784	-29.7
DOK1	miR.1307.5p	-0.798744	2.41e-05	0.0122505	-29
DOK2	miR.1307.5p	-0.650278	0.00190829	0.049869	-25.3
DPP9	miR.1307.5p	-0.688601	0.000787561	0.0335354	-34.7
DPP9.2	miR.1307.5p	-0.713001	0.000417673	0.0259179	-34.7
DTX1	miR.1307.5p	-0.757028	0.000111476	0.0168479		-26.7
DTYMK	miR.1307.5p	-0.68008	0.00096939	0.036664	-27.8
E2F2	miR.1307.5p	-0.652863	0.0018045	0.0485942			-28.5
E4F1	miR.1307.5p	-0.714692	0.000398785	0.0254717		-3.6
ECE1	miR.1307.5p	-0.666077	0.00134483	0.0424848	-25
EEF1D	miR.1307.5p	-0.81034	1.48e-05	0.0113942	-33.7
EEFSEC.1	miR.1307.5p	-0.666083	0.00134466	0.0424831	-33.4
EFNB1	miR.1307.5p	-0.750164	0.000139355	0.0179287			-35
EFNB1.2	miR.1307.5p	-0.793678	2.96e-05	0.0126176			-35
EFNB3	miR.1307.5p	-0.681687	0.000932633	0.0360685		-35.5
EFNB3.1	miR.1307.5p	-0.727376	0.000278856	0.0223311		-35.5
EGFR	miR.1307.5p	-0.657822	0.00161862	0.0462046	-3
EHBP1L1	miR.1307.5p	-0.761109	9.73e-05	0.0162795	-29		-28.3
EIF1AD	miR.1307.5p	-0.735166	0.000221698	0.0206676			-25.4
EIF3F	miR.1307.5p	-0.668741	0.00126527	0.0413303	-3.2
ENG.1	miR.1307.5p	-0.692799	0.000709172	0.0320815			-25.2
ENTPD6.1	miR.1307.5p	-0.745844	0.000159806	0.0186507		-25.8
EPHX3	miR.1307.5p	-0.734195	0.000228228	0.02086	-3.7
EPN1.1	miR.1307.5p	-0.740389	0.000189262	0.0196119	-37.4		-26.8
ERAL1	miR.1307.5p	-0.693367	0.000699091	0.0318753		-34.3
ETS2	miR.1307.5p	-0.748066	0.000148987	0.0182325		-26.4
EXOSC6	miR.1307.5p	-0.696826	0.000640272	0.030729	-26.9
F8.1	miR.1307.5p	-0.756925	0.000111853	0.0168579	-26.8
FADS2	miR.1307.5p	-0.675483	0.00108139	0.0385299	-27
FAM102A	miR.1307.5p	-0.672823	0.00115106	0.039593		-3.2	-26.6
FAM171A2	miR.1307.5p	-0.743851	0.000170078	0.0189983		-28
FAM20C.1	miR.1307.5p	-0.680097	0.000969007	0.0366578			-28.6
FAM53B	miR.1307.5p	-0.670712	0.00120898	0.0405034		-37.3
FAM89A	miR.1307.5p	-0.720818	0.000336306	0.0239077	-25.3
FBLL1	miR.1307.5p	-0.698407	0.000614827	0.0302003	-30.7
FBXL18	miR.1307.5p	-0.66629	0.00133832	0.0423917	-30.9
FBXO39	miR.1307.5p	-0.714053	0.000405828	0.025647	-29.4
FBXW10	miR.1307.5p	-0.699065	0.000604494	0.0299826	-28	-3.9
FCER1G	miR.1307.5p	-0.809544	1.53e-05	0.0114535	-28.2
FCER1G.1	miR.1307.5p	-0.830786	5.74e-06	0.0102187	-28.2
FCER1G.2	miR.1307.5p	-0.75661	0.000113023	0.0169135	-28.2
FCER1G.3	miR.1307.5p	-0.671067	0.00119907	0.0403403	-28.2
FERMT3	miR.1307.5p	-0.768858	7.46e-05	0.0151821	-25
FES	miR.1307.5p	-0.738759	0.000198919	0.0199359	-28.9
FGD2	miR.1307.5p	-0.705627	0.000509218	0.0279968			-30
FGFR1	miR.1307.5p	-0.691981	0.000723893	0.0323537		-29
FGR	miR.1307.5p	-0.70816	0.000476023	0.0272469		-25.2
FMNL1	miR.1307.5p	-0.691726	0.000728537	0.0324422	-25.7		-25.3
FMNL3	miR.1307.5p	-0.793842	2.94e-05	0.0126176			-32
FMOD	miR.1307.5p	-0.789711	3.46e-05	0.0129426			-25.4
FOXK1	miR.1307.5p	-0.673692	0.00112788	0.0392508		-32.8
FOXRED2	miR.1307.5p	-0.753143	0.000126599	0.0174352		-26.5
FRMPD3	miR.1307.5p	-0.662852	0.00144674	0.043895	-25.9
FZD7.1	miR.1307.5p	-0.715458	0.000390466	0.0252607		-26.5
G6PC3	miR.1307.5p	-0.693196	0.000702102	0.0319388	-25.8
GAB2	miR.1307.5p	-0.709502	0.000459196	0.0268776		-30.6
GALNT2.2	miR.1307.5p	-0.677782	0.00102408	0.037607	-34.4
GGA1.1	miR.1307.5p	-0.755344	0.000117827	0.0170776		-27.7
GLI3.1	miR.1307.5p	-0.654273	0.00174994	0.0479118		-28.5
GMDS	miR.1307.5p	-0.650894	0.00188314	0.0495541			-27.4
GPR176	miR.1307.5p	-0.670456	0.00121619	0.0406062		-32.8
GPR37L1	miR.1307.5p	-0.704173	0.00052914	0.0284371	-25
GPR37L1.1	miR.1307.5p	-0.732053	0.000243207	0.0213313	-25
GPR68	miR.1307.5p	-0.672747	0.00115309	0.0396199		-25.6
GPR83	miR.1307.5p	-0.72782	0.000275292	0.0222393		-25.6
GPR83.1	miR.1307.5p	-0.678918	0.000996724	0.0371442		-25.6
GRIK3	miR.1307.5p	-0.672908	0.00114877	0.0395587	-26.2
GRIK4	miR.1307.5p	-0.813362	1.3e-05	0.0112579	-32.2
GRIK5	miR.1307.5p	-0.699751	0.000593867	0.0297646	-28.8
GRIK5.1	miR.1307.5p	-0.677288	0.00103618	0.0378091	-28.8
GRIK5.3	miR.1307.5p	-0.66029	0.00153228	0.0450555	-28.8
GRTP1	miR.1307.5p	-0.659388	0.00156338	0.0454618	-3.4
GRTP1.1	miR.1307.5p	-0.711975	0.000429508	0.0261842	-3.4
GSDMB	miR.1307.5p	-0.651754	0.00184845	0.0491389		-29.2
GSDMB.1	miR.1307.5p	-0.670344	0.00121932	0.0406517		-29.2
GSG1L	miR.1307.5p	-0.687477	0.000809751	0.0339546	-26
GSN.2	miR.1307.5p	-0.685721	0.000845483	0.0345854	-29.3
GSTZ1	miR.1307.5p	-0.707568	0.000483615	0.0274074			-27.7
GTF3C1	miR.1307.5p	-0.669763	0.00123581	0.0409031	-26.4
GTPBP1	miR.1307.5p	-0.695113	0.000668845	0.0312929			-3.5
HAP1	miR.1307.5p	-0.704866	0.00051957	0.0282253	-28.6
HBB	miR.1307.5p	-0.728097	0.000273086	0.0221787	-27.6
HES6	miR.1307.5p	-0.66789	0.00129024	0.0416762			-30.6
HMGB3	miR.1307.5p	-0.655346	0.00170933	0.0473904		-3.5
HMX2	miR.1307.5p	-0.703249	0.000542151	0.0287125		-28.7
HMX2.1	miR.1307.5p	-0.786676	3.89e-05	0.0131993		-28.7
HPCAL1	miR.1307.5p	-0.703163	0.000543383	0.0287462	-28
HSD17B8	miR.1307.5p	-0.709893	0.000454383	0.0267654	-25.8
HSD17B8.1	miR.1307.5p	-0.790064	3.41e-05	0.0129077	-25.8
HSD17B8.2	miR.1307.5p	-0.743163	0.000173747	0.0191149	-25.8
HSD17B8.3	miR.1307.5p	-0.839181	3.75e-06	0.00978116	-25.8
HSD17B8.4	miR.1307.5p	-0.765696	8.32e-05	0.0156385	-25.8
HSPB1	miR.1307.5p	-0.688854	0.000782635	0.0334458	-30.8
HSPB1.1	miR.1307.5p	-0.658663	0.00158875	0.0457925	-30.8
HTRA1.1	miR.1307.5p	-0.719469	0.000349291	0.0242669			-32.5
HUNK	miR.1307.5p	-0.667125	0.00131304	0.0420119			-26.4
HUNK.2	miR.1307.5p	-0.890223	1.47e-07	0.00832591			-26.4
IDUA	miR.1307.5p	-0.698472	0.000613798	0.0301775	-32.5
IER5	miR.1307.5p	-0.763093	9.1e-05	0.0159781	-29.5	-32
IFI30	miR.1307.5p	-0.683533	0.000891845	0.035406	-25.5
IFT140	miR.1307.5p	-0.676852	0.00104696	0.0379811	-29.6
IGDCC4	miR.1307.5p	-0.678784	0.000999922	0.0371993	-25.9
IKZF4	miR.1307.5p	-0.715146	0.000393835	0.0253514	-25		-30.2
IL6R	miR.1307.5p	-0.710498	0.000447036	0.026596	-28.3
ILF3.1	miR.1307.5p	-0.675927	0.00107012	0.0383453	-3.6		-26.9
ILK	miR.1307.5p	-0.717711	0.000366853	0.0246799	-25.9
INPP5D	miR.1307.5p	-0.769213	7.37e-05	0.0151345	-26.8	-3.7
INPP5D.1	miR.1307.5p	-0.756962	0.000111718	0.016855	-26.8	-3.7
INPPL1	miR.1307.5p	-0.704092	0.000530276	0.0284597		-30.3
INTS3	miR.1307.5p	-0.738921	0.000197937	0.0199015	-26.5
INTS3.1	miR.1307.5p	-0.714144	0.000404824	0.0256213	-26.5
INTS3.2	miR.1307.5p	-0.701626	0.000565648	0.0291915	-26.5
IPO4	miR.1307.5p	-0.731021	0.000250714	0.0215323	-25.2	-27
IQCE	miR.1307.5p	-0.777658	5.45e-05	0.0141289		-28.9
ITFG2	miR.1307.5p	-0.650609	0.00189474	0.0496992	-28.7
ITGA7	miR.1307.5p	-0.666364	0.00133608	0.0423628	-25.3
ITGAM	miR.1307.5p	-0.713768	0.00040901	0.0257082	-27.4
ITGAM.1	miR.1307.5p	-0.697544	0.000628619	0.0304903	-27.4
ITGB2	miR.1307.5p	-0.72246	0.000321046	0.0234959	-26.5
ITPKC.1	miR.1307.5p	-0.669249	0.00125056	0.0411167	-26.4
JMJD8	miR.1307.5p	-0.729415	0.000262804	0.0218829	-33.9
KCNJ14	miR.1307.5p	-0.705195	0.000515077	0.0281307	-38.5
KCNK13	miR.1307.5p	-0.657384	0.00163438	0.0464196	-30.3
KCNK3	miR.1307.5p	-0.666349	0.00133652	0.0423691		-29.9
KCNK3.2	miR.1307.5p	-0.653691	0.0017723	0.0481933		-29.9
KCTD2.1	miR.1307.5p	-0.651909	0.00184224	0.0490736		-27
KDM4B	miR.1307.5p	-0.661977	0.00147548	0.0442769	-35.2
KDM5C	miR.1307.5p	-0.67186	0.00117717	0.0399997	-27
KIAA0513	miR.1307.5p	-0.680778	0.000953267	0.0364045		-27.4
KIAA0556.1	miR.1307.5p	-0.731012	0.000250782	0.0215331	-27.8	-32.9
KIF17.1	miR.1307.5p	-0.747994	0.000149329	0.0182421	-3
KIF21B	miR.1307.5p	-0.73047	0.000254808	0.0216547	-32.6	-28
KIF7	miR.1307.5p	-0.666319	0.00133744	0.042381	-27.4
KIFC3	miR.1307.5p	-0.696619	0.000643669	0.0307893		-29
KLHDC9	miR.1307.5p	-0.759457	0.000102831	0.0165178	-26.2
KLHL36.1	miR.1307.5p	-0.671569	0.00118518	0.0401234			-33.4
KLHL36.2	miR.1307.5p	-0.681419	0.000938678	0.0361717			-33.4
KRTCAP2	miR.1307.5p	-0.77842	5.3e-05	0.0140378			-28.6
KRTCAP2.1	miR.1307.5p	-0.690477	0.000751672	0.0328767			-28.6
LAMB2	miR.1307.5p	-0.67233	0.00116437	0.0397932	-26.4
LDB1	miR.1307.5p	-0.753931	0.000123395	0.0173121	-29.6	-25.9
LDLRAP1	miR.1307.5p	-0.676252	0.00106193	0.0382247	-27.2
LGALS3BP.1	miR.1307.5p	-0.734004	0.000229529	0.020902	-27.5		-28
LIF	miR.1307.5p	-0.677581	0.00102899	0.0376909		-28
LIMD1.2	miR.1307.5p	-0.720571	0.000338654	0.0239713			-26.2
LRFN1	miR.1307.5p	-0.662165	0.00146927	0.044195	-27.5
LRP10	miR.1307.5p	-0.700241	0.000586387	0.0296054	-34.6	-26.9
LRPAP1.2	miR.1307.5p	-0.732715	0.00023849	0.0211829		-25.4	-3
LRPAP1.3	miR.1307.5p	-0.680949	0.000949369	0.0363489		-25.4	-3
LRRC47	miR.1307.5p	-0.675012	0.00109347	0.0387164		-26.2
LRRC47.3	miR.1307.5p	-0.684255	0.000876318	0.0351322		-26.2
LRRK1	miR.1307.5p	-0.688656	0.00078649	0.0335154	-28.7
LRWD1	miR.1307.5p	-0.684042	0.000880865	0.0352127	-33.5
LSM10	miR.1307.5p	-0.65054	0.00189754	0.0497346			-25.7
MAD2L2	miR.1307.5p	-0.730715	0.000252982	0.0216039			-34.8
MAML3	miR.1307.5p	-0.690149	0.000757847	0.0329996	-29.5
MAMLD1	miR.1307.5p	-0.668613	0.001269	0.041377	-28.2
MAP3K12	miR.1307.5p	-0.664257	0.0014016	0.0432817	-28.5		-32.3
MAP3K3	miR.1307.5p	-0.681466	0.000937601	0.0361534			-28.9
MAP3K3.2	miR.1307.5p	-0.652911	0.00180262	0.0485731			-28.9
MAPK15	miR.1307.5p	-0.745436	0.000161862	0.0187257		-28.5
MAZ	miR.1307.5p	-0.684251	0.000876407	0.0351341	-29.2
MBOAT7	miR.1307.5p	-0.707163	0.000488867	0.0275255			-25.7
MCAT	miR.1307.5p	-0.723961	0.000307628	0.0231447	-25.7		-3.2
MCM7.2	miR.1307.5p	-0.65322	0.00179058	0.0484217			-26.5
MED12	miR.1307.5p	-0.682206	0.000921002	0.0358743	-33.9		-25.9
MED15	miR.1307.5p	-0.693809	0.000691321	0.0317279			-26.9
MED25	miR.1307.5p	-0.718848	0.000355416	0.0244084	-36.5	-27
METTL23	miR.1307.5p	-0.670304	0.00122047	0.0406672			-27.4
MGRN1.1	miR.1307.5p	-0.662744	0.00145028	0.0439403		-27.3
MID1IP1.1	miR.1307.5p	-0.688276	0.00079392	0.0336592		-28
MIDN	miR.1307.5p	-0.651461	0.00186022	0.0492809		-29.8
MINK1	miR.1307.5p	-0.657862	0.0016172	0.0461853	-39
MKS1	miR.1307.5p	-0.689454	0.000771054	0.0332291	-3.5
MLC1	miR.1307.5p	-0.701626	0.000565655	0.0291915	-25.5
MLST8	miR.1307.5p	-0.72557	0.000293769	0.0227645	-28.9
MLXIP	miR.1307.5p	-0.699855	0.000592279	0.0297279	-29	-25.4
MMP14	miR.1307.5p	-0.74636	0.000157234	0.0185515			-25.3
MOGS	miR.1307.5p	-0.752382	0.000129757	0.017554			-25.9
MPP2	miR.1307.5p	-0.659703	0.00155244	0.0453141		-30.4
MPP2.2	miR.1307.5p	-0.674049	0.0011185	0.0391127		-30.4
MRC2	miR.1307.5p	-0.702153	0.000557933	0.0290562		-34.6
MRPL36	miR.1307.5p	-0.7695	7.29e-05	0.0150995	-28
MRPL37.1	miR.1307.5p	-0.664524	0.00139313	0.0431632	-26.2	-29.4
MRPL37.2	miR.1307.5p	-0.704488	0.000524772	0.0283374	-26.2	-29.4
MRPS26	miR.1307.5p	-0.660147	0.00153717	0.0451177	-28.6
MRPS26.1	miR.1307.5p	-0.755002	0.000119155	0.0171421	-28.6
MRPS34	miR.1307.5p	-0.660884	0.00151208	0.044781	-27.9	-32.5
MRPS7	miR.1307.5p	-0.676529	0.001055	0.038119	-29.5
MUL1	miR.1307.5p	-0.730784	0.000252472	0.0215863			-28.5
MVP	miR.1307.5p	-0.70529	0.000513781	0.0281019			-33.2
MYC	miR.1307.5p	-0.735928	0.000216691	0.0205152	-28
MYD88	miR.1307.5p	-0.728039	0.000273547	0.0221882	-27
1GA	miR.1307.5p	-0.809986	1.5e-05	0.0114431		-29.9
1GPA	miR.1307.5p	-0.698057	0.000620383	0.0303266	-33.3
1V1.1	miR.1307.5p	-0.657914	0.00161534	0.0461603	-29
NBEAL2	miR.1307.5p	-0.68885	0.000782706	0.0334472	-29.2
NBEAL2.1	miR.1307.5p	-0.753309	0.000125917	0.0174101	-29.2
NDUFA11	miR.1307.5p	-0.662726	0.00145086	0.0439485			-25.5
NECAP2	miR.1307.5p	-0.770149	7.13e-05	0.0150147	-3.5
NEDD8	miR.1307.5p	-0.707579	0.000483471	0.0274068			-25.2
NEURL2	miR.1307.5p	-0.698443	0.000614252	0.0301871	-28.5
NFAT5.3	miR.1307.5p	-0.650333	0.00190603	0.0498342	-30.3
NFE2L1	miR.1307.5p	-0.745439	0.000161848	0.0187257		-28.9
NFIX	miR.1307.5p	-0.681454	0.00093788	0.0361565		-26.8
NGEF	miR.1307.5p	-0.702513	0.000552708	0.0289454	-27.8	-33	-27.2
NGEF.1	miR.1307.5p	-0.729505	0.000262112	0.0218652	-27.8	-33	-27.2
NGEF.2	miR.1307.5p	-0.712809	0.000419869	0.0259707	-27.8	-33	-27.2
NGEF.3	miR.1307.5p	-0.743174	0.000173692	0.0191135	-27.8	-33	-27.2
NISCH.2	miR.1307.5p	-0.650799	0.00188698	0.049602	-27.8
NME3	miR.1307.5p	-0.716912	0.000375089	0.0248689	-32.5
NM1T3	miR.1307.5p	-0.797003	2.59e-05	0.0123681		-27.5
NOL6	miR.1307.5p	-0.746065	0.000158703	0.0186141	-25.3
NPEPL1	miR.1307.5p	-0.718652	0.000357365	0.0244551	-29		-25.4
NPEPL1.1	miR.1307.5p	-0.657385	0.00163431	0.0464191	-29		-25.4
NPR2	miR.1307.5p	-0.724966	0.000298908	0.0229033	-28
NSMCE1	miR.1307.5p	-0.664074	0.00140741	0.043359		-33.6
NSUN5	miR.1307.5p	-0.667068	0.00131478	0.0420371	-32
NTHL1	miR.1307.5p	-0.659742	0.00155109	0.0452977			-25.3
NTNG2	miR.1307.5p	-0.772225	6.62e-05	0.0147867		-27
NUDT16L1	miR.1307.5p	-0.702008	0.00056004	0.02909		-26.7
NUP210	miR.1307.5p	-0.658322	0.00160079	0.0459635	-29.8
NUP214	miR.1307.5p	-0.734751	0.000224466	0.0207435	-26.5
NUP214.2	miR.1307.5p	-0.745578	0.000161147	0.0186976	-26.5
NXN	miR.1307.5p	-0.79114	3.27e-05	0.0128141	-26
NYNRIN	miR.1307.5p	-0.763618	8.94e-05	0.015902	-30
OASL	miR.1307.5p	-0.722136	0.000324013	0.0235777	-26.4
ORAI1	miR.1307.5p	-0.738093	0.000202984	0.0200807	-27.4
OSCP1	miR.1307.5p	-0.749739	0.00014126	0.0179876	-3.4
OTUD5	miR.1307.5p	-0.657368	0.00163495	0.0464264	-32		-26.2
OTUD5.1	miR.1307.5p	-0.662008	0.00147446	0.044265	-32		-26.2
P4HA2	miR.1307.5p	-0.733439	0.000233422	0.0210189	-26.6
P4HTM	miR.1307.5p	-0.697643	0.000627013	0.0304569	-28	-28.3
PABPC1	miR.1307.5p	-0.672693	0.00115454	0.0396407	-26.7		-30
PARP12	miR.1307.5p	-0.713978	0.000406668	0.0256642		-26.5
PCIF1	miR.1307.5p	-0.678737	0.00100105	0.0372175		-28.2	-3.2
PDXK.3	miR.1307.5p	-0.664154	0.00140484	0.0433246	-30	-27.4
PELP1	miR.1307.5p	-0.756507	0.000113409	0.0169301		-28
PFN1	miR.1307.5p	-0.650863	0.0018844	0.0495688	-28.3
PGAP2	miR.1307.5p	-0.676351	0.00105944	0.0381847		-28.9
PGAP2.1	miR.1307.5p	-0.745299	0.000162559	0.0187432		-28.9
PHC2.2	miR.1307.5p	-0.659363	0.00156424	0.04547		-32.2
PHF1	miR.1307.5p	-0.675823	0.00107275	0.0383896		-26
PHF2	miR.1307.5p	-0.744628	0.000166006	0.0188668	-25.8
PHF2.1	miR.1307.5p	-0.714399	0.000402005	0.0255521	-25.8
PI4KB	miR.1307.5p	-0.732886	0.000237286	0.0211457		-3.2	-34.5
PIEZO1	miR.1307.5p	-0.74545	0.000161793	0.0187247	-28
PIGO	miR.1307.5p	-0.772725	6.51e-05	0.0147366	-26.8	-27
PIGS	miR.1307.5p	-0.746873	0.000154713	0.0184644	-30
PIGU	miR.1307.5p	-0.65781	0.00161906	0.0462123	-30
PIK3IP1	miR.1307.5p	-0.667954	0.00128835	0.0416522			-27.7
PIK3IP1.1	miR.1307.5p	-0.725219	0.000296752	0.0228421			-27.7
PIM3	miR.1307.5p	-0.762533	9.27e-05	0.0160524	-25.6	-25.2
PINK1	miR.1307.5p	-0.695637	0.000659996	0.0311257	-30.9	-38.2
PIP5K1A	miR.1307.5p	-0.666854	0.0013212	0.0421299	-30.7
PITX1	miR.1307.5p	-0.660931	0.00151048	0.0447604			-29.8
PLCD3	miR.1307.5p	-0.684958	0.000861408	0.0348643	-34.9
PLD3.1	miR.1307.5p	-0.686962	0.000820088	0.0341302	-25		-32
PLEKHG5	miR.1307.5p	-0.675983	0.00106872	0.0383236		-33.2
PLEKHM2	miR.1307.5p	-0.659808	0.00154881	0.0452698	-25.3
PLOD1	miR.1307.5p	-0.761522	9.59e-05	0.0162158	-27.4
PLOD3	miR.1307.5p	-0.703032	0.000545243	0.0287886			-3.3
PLP2	miR.1307.5p	-0.762343	9.33e-05	0.0160831			-29.2
PLX14	miR.1307.5p	-0.700386	0.000584183	0.0295622	-33.3
PLXNB1	miR.1307.5p	-0.704875	0.000519446	0.0282231	-33.2
PLXND1	miR.1307.5p	-0.700954	0.000575639	0.029391	-27.3
PLXND1.1	miR.1307.5p	-0.739592	0.000193933	0.0197704	-27.3
PML	miR.1307.5p	-0.671053	0.00119946	0.0403464	-30	-27.6
PNKD	miR.1307.5p	-0.704121	0.000529878	0.028452		-27.5
PNKP	miR.1307.5p	-0.702095	0.000558779	0.029069	-26.5	-39.2	-27.4
POLD2	miR.1307.5p	-0.743202	0.000173539	0.0191079	-28.8
POLR1A	miR.1307.5p	-0.720135	0.00034283	0.024089	-29.6
POLR2A.1	miR.1307.5p	-0.747654	0.000150946	0.0183128			-33
POLR2A.2	miR.1307.5p	-0.667988	0.00128734	0.0416389			-33
POLR3K	miR.1307.5p	-0.658593	0.00159123	0.045822			-25.8
PPM1F	miR.1307.5p	-0.651253	0.00186857	0.0493827	-27	-25
PPME1	miR.1307.5p	-0.724585	0.000302187	0.0229987	-26.7		-28.4
PPME1.1	miR.1307.5p	-0.782198	4.6e-05	0.0136187	-26.7		-28.4
PPOX	miR.1307.5p	-0.675517	0.00108054	0.0385179	-26.4
PPP5C	miR.1307.5p	-0.697952	0.000622066	0.0303584	-26.7
PPRC1	miR.1307.5p	-0.655662	0.00169753	0.0472517	-27
PRDM16	miR.1307.5p	-0.657192	0.0016413	0.0464997	-25.5
PRR14	miR.1307.5p	-0.673272	0.00113904	0.0394111	-30.9
PRR3.2	miR.1307.5p	-0.715581	0.000389146	0.025229	-27.4		-27
PRR3.4	miR.1307.5p	-0.708803	0.000467893	0.0270723	-27.4		-27
PRR3.7	miR.1307.5p	-0.687262	0.000814053	0.0340275	-27.4		-27
PRR3.8	miR.1307.5p	-0.759219	0.00010365	0.0165541	-27.4		-27
PSENEN	miR.1307.5p	-0.720209	0.000342113	0.0240768			-27
PTPN23	miR.1307.5p	-0.711319	0.000437213	0.0263623			-29.2
PTPRF	miR.1307.5p	-0.678684	0.00100231	0.0372414	-33.7		-26.9
PTPRF.1	miR.1307.5p	-0.680148	0.000967824	0.0366372	-33.7		-26.9
PTTG1IP	miR.1307.5p	-0.727897	0.000274676	0.0222224		-30.3
PUS1	miR.1307.5p	-0.685215	0.00085602	0.0347759	-35.4		-33
RAI1	miR.1307.5p	-0.703942	0.000532378	0.0285018	-26.6
RALY	miR.1307.5p	-0.693428	0.000698001	0.0318562	-27.7
RALY.1	miR.1307.5p	-0.676938	0.00104482	0.0379466	-27.7
RANGAP1.2	miR.1307.5p	-0.698792	0.000608755	0.0300605			-3.8
RAPGEF1	miR.1307.5p	-0.653285	0.00178803	0.0483893		-33.3
RASAL1	miR.1307.5p	-0.725737	0.000292366	0.0227194	-25.6	-28.7
RBM10	miR.1307.5p	-0.708787	0.000468092	0.0270757	-33.9		-29.8
RBP1	miR.1307.5p	-0.705688	0.000508399	0.0279803			-29.8
RFX2	miR.1307.5p	-0.817067	1.1e-05	0.0110197	-29.4
RFXANK	miR.1307.5p	-0.658488	0.00159494	0.0458757			-3.4
RGP1	miR.1307.5p	-0.650968	0.00188013	0.0495156		-35.3
RGS12	miR.1307.5p	-0.696812	0.00064051	0.0307331	-28.3
RGS9	miR.1307.5p	-0.651311	0.00186623	0.0493573			-25.4
RIN3	miR.1307.5p	-0.742582	0.000176905	0.019234	-26.8
RNF123	miR.1307.5p	-0.668234	0.00128011	0.041536	-27.9
RNF40	miR.1307.5p	-0.725529	0.00029412	0.0227762		-26.2	-28
RNPS1	miR.1307.5p	-0.734488	0.000226238	0.0207954		-25.5
RPRM	miR.1307.5p	-0.777087	5.56e-05	0.0141953	-28.2
RPS9	miR.1307.5p	-0.669789	0.00123506	0.040892		-26.4
RPTOR.3	miR.1307.5p	-0.6839	0.000883923	0.0352664			-37.4
RRP12	miR.1307.5p	-0.737134	0.00020896	0.0202483		-25.6
RTP1	miR.1307.5p	-0.666208	0.00134084	0.0424301		-29.3
SALL1	miR.1307.5p	-0.763363	9.01e-05	0.0159428	-34.2
SALL3	miR.1307.5p	-0.735189	0.000221546	0.0206621	-33.5	-30.3
SALL3.1	miR.1307.5p	-0.716801	0.000376237	0.0248976	-33.5	-30.3
SALL3.2	miR.1307.5p	-0.749651	0.000141661	0.017997	-33.5	-30.3
SAMD4B	miR.1307.5p	-0.711927	0.000430067	0.0261936			-25.9
SCAMP2	miR.1307.5p	-0.846083	2.6e-06	0.00950184	-26.6	-27
SCAMP3.1	miR.1307.5p	-0.787122	3.82e-05	0.0131563			-32.9
SCMH1	miR.1307.5p	-0.661438	0.00149344	0.0445363		-37.8
SCUBE1.1	miR.1307.5p	-0.674339	0.00111089	0.0389938	-3	-30.5	-35.8
SDCBP2	miR.1307.5p	-0.758553	0.000105976	0.0166451			-3
SDR39U1	miR.1307.5p	-0.656007	0.0016847	0.0470808			-30.3
SEC14L1	miR.1307.5p	-0.712152	0.000427445	0.0261396			-25.9
SEMA4B.1	miR.1307.5p	-0.765383	8.41e-05	0.0156715	-29.2		-28.2
SEMA4D	miR.1307.5p	-0.681823	0.000929557	0.0360191	-26.3
SERPINB9	miR.1307.5p	-0.779101	5.17e-05	0.0139477	-27.9
SERPINF1	miR.1307.5p	-0.769976	7.17e-05	0.0150399			-27.6
SERTAD3	miR.1307.5p	-0.652935	0.0018017	0.0485657		-29.6
SETD1A	miR.1307.5p	-0.688911	0.000781536	0.0334258	-30.5
SFRP2	miR.1307.5p	-0.670378	0.00121836	0.0406373		-28
SFRP4	miR.1307.5p	-0.687884	0.00080165	0.0338157			-27.6
SFXN5.2	miR.1307.5p	-0.678305	0.00101142	0.0373902		-32.3
SHISA7	miR.1307.5p	-0.663718	0.00141877	0.043513		-29
SIX3	miR.1307.5p	-0.656102	0.00168118	0.0470313	-28.2
SIX6	miR.1307.5p	-0.726994	0.000281956	0.0224233	-29.8
SLC10A3	miR.1307.5p	-0.711768	0.000431919	0.0262367			-29
SLC12A7.1	miR.1307.5p	-0.653978	0.00176122	0.048041	-30.5	-32.4
SLC16A2	miR.1307.5p	-0.820872	9.23e-06	0.0107918	-25
SLC16A2.1	miR.1307.5p	-0.71107	0.000440177	0.0264408	-25
SLC1A5	miR.1307.5p	-0.724571	0.00030231	0.0230009	-25.4
SLC20A2	miR.1307.5p	-0.688724	0.000785167	0.0334941	-35.5
SLC22A17	miR.1307.5p	-0.660538	0.0015238	0.0449441			-34.6
SLC22A17.1	miR.1307.5p	-0.744739	0.000165434	0.0188477			-34.6
SLC25A1	miR.1307.5p	-0.758298	0.000106881	0.0166891	-34
SLC25A38	miR.1307.5p	-0.712385	0.000424737	0.0260835			-30.9
SLC29A3	miR.1307.5p	-0.738047	0.000203265	0.0200851		-25.2
SLC29A3.1	miR.1307.5p	-0.656507	0.00166626	0.0468347		-25.2
SLC37A1	miR.1307.5p	-0.675342	0.001085	0.0385856		-30.8
SLC38A7	miR.1307.5p	-0.686637	0.000826669	0.0342537	-28.5
SLC3A2	miR.1307.5p	-0.659086	0.00157391	0.0456007	-25.2
SLC45A4	miR.1307.5p	-0.703214	0.000542645	0.0287251	-26.5	-26.4
SLC7A7	miR.1307.5p	-0.765126	8.49e-05	0.0157059	-3.4	-26.7
SLC7A7.1	miR.1307.5p	-0.683136	0.000900482	0.035546	-3.4	-26.7
SLCO2A1	miR.1307.5p	-0.685166	0.000857049	0.0347932		-27.9
SMO.1	miR.1307.5p	-0.672162	0.00116893	0.0398679	-3
SMPD4	miR.1307.5p	-0.728605	0.000269085	0.022079	-26.3		-27
SNCG	miR.1307.5p	-0.700345	0.000584799	0.0295771			-30.5
SNUPN	miR.1307.5p	-0.740538	0.000188399	0.0195818		-27.9
SNX20	miR.1307.5p	-0.711866	0.00043078	0.0262105			-27.9
SNX21	miR.1307.5p	-0.695268	0.00066623	0.0312514		-3.8
SNX29	miR.1307.5p	-0.675873	0.00107149	0.0383699		-32.8
SNX8	miR.1307.5p	-0.753008	0.000127154	0.0174627		-27.6
SPAG8	miR.1307.5p	-0.651848	0.00184468	0.0490992			-26.7
SPG7	miR.1307.5p	-0.654903	0.00172598	0.0476024	-32.2
SPI1	miR.1307.5p	-0.677554	0.00102965	0.037701	-36.7
SPNS1	miR.1307.5p	-0.699694	0.000594756	0.0297863		-26
SPNS2	miR.1307.5p	-0.718905	0.00035485	0.0243985	-28.8
SPNS2.1	miR.1307.5p	-0.693729	0.000692727	0.031757	-28.8
SPNS2.2	miR.1307.5p	-0.720325	0.000340996	0.0240396	-28.8
SPON2	miR.1307.5p	-0.786543	3.91e-05	0.0132166	-32.9
SREBF2	miR.1307.5p	-0.689087	0.00077812	0.033356	-29.2
SREBF2.1	miR.1307.5p	-0.678466	0.00100754	0.0373251	-29.2
SRF.2	miR.1307.5p	-0.687102	0.00081726	0.034083	-3.8
SRM	miR.1307.5p	-0.740036	0.00019132	0.0196812		-26.4
SSR4	miR.1307.5p	-0.750664	0.000137141	0.0178354			-26.4
ST3GAL1	miR.1307.5p	-0.714388	0.000402121	0.0255546		-26.9
ST3GAL1.1	miR.1307.5p	-0.731155	0.000249734	0.0215106		-26.9
STAT6	miR.1307.5p	-0.775456	5.9e-05	0.0143766	-29.3
STAT6.1	miR.1307.5p	-0.724554	0.000302453	0.0230027	-29.3
STK24	miR.1307.5p	-0.696612	0.000643793	0.030793		-32.3
STK25	miR.1307.5p	-0.65345	0.00178161	0.0483109	-26.5	-27
STK32C	miR.1307.5p	-0.656564	0.00166418	0.0468064	-32.5
STRA6	miR.1307.5p	-0.703989	0.000531722	0.0284846	-25.7	-30.2
SURF2	miR.1307.5p	-0.700098	0.000588557	0.0296555	-27.7
SURF6	miR.1307.5p	-0.667115	0.00131334	0.0420154		-30.5
SYVN1	miR.1307.5p	-0.681026	0.000947594	0.0363182	-25	-28.7
SYVN1.1	miR.1307.5p	-0.725817	0.000291696	0.022704	-25	-28.7
SYVN1.2	miR.1307.5p	-0.711644	0.000433376	0.0262749	-25	-28.7
TAC3	miR.1307.5p	-0.782253	4.6e-05	0.0136138			-27.5
TADA2B	miR.1307.5p	-0.684082	0.000880013	0.0351988		-27
TADA2B.1	miR.1307.5p	-0.713584	0.00041108	0.0257587		-27
TAL1	miR.1307.5p	-0.821056	9.15e-06	0.0107918		-35.7
TAL1.1	miR.1307.5p	-0.752904	0.000127582	0.0174792		-35.7
TAOK2.1	miR.1307.5p	-0.661574	0.00148888	0.0444691	-27
TBC1D22A	miR.1307.5p	-0.799822	2.31e-05	0.0121366	-3.6
TBCD.1	miR.1307.5p	-0.66701	0.0013165	0.0420603	-30.5	-29
TBX1	miR.1307.5p	-0.814594	1.23e-05	0.0111677			-25.2
TBXAS1	miR.1307.5p	-0.822633	8.5e-06	0.0107077	-25
TBXAS1.1	miR.1307.5p	-0.787465	3.77e-05	0.0131395	-25
TDP1	miR.1307.5p	-0.76188	9.48e-05	0.0161579	-25.9
TEX264	miR.1307.5p	-0.719929	0.000344819	0.0241443			-27.2
TEX264.1	miR.1307.5p	-0.734615	0.000225384	0.020767			-27.2
TGFB1	miR.1307.5p	-0.762011	9.44e-05	0.0161358		-28.3	-36.2
THAP4.1	miR.1307.5p	-0.706425	0.000498549	0.0277526		-25.9
THBD	miR.1307.5p	-0.702168	0.000557707	0.02905	-29.9
THBS2	miR.1307.5p	-0.736004	0.000216195	0.0204983	-3.3
TIRAP	miR.1307.5p	-0.653294	0.00178766	0.0483872	-26.4
TLCD1	miR.1307.5p	-0.709192	0.00046304	0.0269656	-26	-30.4
TLE3	miR.1307.5p	-0.717851	0.000365429	0.0246455	-34.3	-27.7	-26
TLN1	miR.1307.5p	-0.69416	0.00068521	0.0316083	-35.7
TMCC3	miR.1307.5p	-0.68397	0.00088241	0.0352436	-27.3	-28.8
TMCO3	miR.1307.5p	-0.657117	0.00164402	0.0465339	-29.7		-25.5
TMED3	miR.1307.5p	-0.687876	0.00080182	0.0338186		-25.5
TMEM104	miR.1307.5p	-0.671332	0.00119173	0.0402255		-27.2
TMEM147	miR.1307.5p	-0.714713	0.000398552	0.0254696	-25.5
TMEM161A	miR.1307.5p	-0.6893	0.000774012	0.03328	-3
TMEM161A.1	miR.1307.5p	-0.684329	0.00087474	0.0351058	-3
TMEM184A	miR.1307.5p	-0.675618	0.00107796	0.0384734		-29
TMEM222	miR.1307.5p	-0.698906	0.000606969	0.0300277		-36.9
TMEM223	miR.1307.5p	-0.686076	0.000838151	0.0344565			-28.3
TMEM25.1	miR.1307.5p	-0.782093	4.62e-05	0.0136295	-25.5
TMEM63C	miR.1307.5p	-0.676407	0.00105805	0.0381644		-29
TNC	miR.1307.5p	-0.782658	4.53e-05	0.0135622	-33.5
TNC.1	miR.1307.5p	-0.738856	0.00019833	0.0199171	-33.5
TNS3	miR.1307.5p	-0.730989	0.00025095	0.0215374	-25.8		-29.5
TNS3.2	miR.1307.5p	-0.720854	0.000335957	0.0239009	-25.8		-29.5
TOP3A	miR.1307.5p	-0.654086	0.00175708	0.0479946		-25.3
TRAPPC2L	miR.1307.5p	-0.650508	0.00189887	0.0497505		-30.6
TRIM66.1	miR.1307.5p	-0.68847	0.00079011	0.0335862	-30
TRIM67	miR.1307.5p	-0.75837	0.000106626	0.0166787	-25.4	-27.8
TSC2	miR.1307.5p	-0.659487	0.00155994	0.0454193	-34.2
TSTD1	miR.1307.5p	-0.694503	0.000679282	0.0314898	-25.7
TTLL4	miR.1307.5p	-0.703974	0.00053193	0.0284896	-27.5
TUBGCP6	miR.1307.5p	-0.66548	0.00136324	0.0427456	-28
TULP3	miR.1307.5p	-0.666907	0.0013196	0.0421057			-35.5
TWF2	miR.1307.5p	-0.697412	0.000630742	0.03053		-27.9
TXNDC5	miR.1307.5p	-0.748344	0.00014768	0.0181925		-25.8
TXNRD2	miR.1307.5p	-0.661667	0.00148579	0.0444219	-25.5
U2AF2.2	miR.1307.5p	-0.678909	0.000996948	0.0371478	-25.2
UBA1.1	miR.1307.5p	-0.701043	0.000574296	0.0293617	-26.4
UBA7	miR.1307.5p	-0.677571	0.00102925	0.0376947	-29.5	-28.4
UBE2J2	miR.1307.5p	-0.685843	0.000842955	0.0345383			-27.8
UBIAD1	miR.1307.5p	-0.688918	0.00078139	0.0334241			-30.6
UBL7	miR.1307.5p	-0.710754	0.000443953	0.0265331	-26.3
UBXN1.1	miR.1307.5p	-0.751975	0.000131472	0.0176191	-30.7
ABCA3.1	miR.132.5p	-0.719256	0.00035138	0.024325	-27.3	-25.5
ABCC1	miR.132.5p	-0.665382	0.00136626	0.0427862	-3
ADAL	miR.132.5p	-0.658854	0.00158202	0.0457016		-25.2	-25.5
A1PC1	miR.132.5p	-0.652667	0.00181222	0.048693	-26.2
A1PC1.2	miR.132.5p	-0.660741	0.00151692	0.0448484	-26.2
ANKRD46.1	miR.132.5p	-0.678588	0.00100461	0.0372761		-26.6
AP1G1.1	miR.132.5p	-0.65832	0.00160087	0.0459652		-27.7	-25.5
ATP2A2	miR.132.5p	-0.674992	0.00109399	0.0387256	-26.9
ATP2A2.1	miR.132.5p	-0.687307	0.000813147	0.0340102	-26.9
B4GALT6	miR.132.5p	-0.67203	0.00117253	0.0399251	-25.3
BTBD3.1	miR.132.5p	-0.650754	0.00188883	0.0496259			-28.9
C1QL3	miR.132.5p	-0.661283	0.00149864	0.0445996		-27.6
C5orf22	miR.132.5p	-0.688225	0.000794918	0.0336822		-26.8
CACHD1.2	miR.132.5p	-0.689191	0.000776124	0.0333172	-25.4
CALM1	miR.132.5p	-0.701214	0.000571759	0.0293129		-27
CC2D2A	miR.132.5p	-0.685428	0.000851569	0.0346996	-25.2
CD47	miR.132.5p	-0.654761	0.00173135	0.0476744		-25.6
CD47.1	miR.132.5p	-0.659094	0.00157364	0.0455974		-25.6
CDKL5.2	miR.132.5p	-0.655791	0.00169272	0.047194	-25
CLOCK.1	miR.132.5p	-0.675526	0.0010803	0.0385136	-29
CNTN4	miR.132.5p	-0.655828	0.00169133	0.0471757			-26.7
CPD	miR.132.5p	-0.675834	0.00107247	0.0383854		-25.4
CXorf21.1	miR.132.5p	-0.667518	0.0013013	0.0418323		-30.9
DDX6.2	miR.132.5p	-0.667536	0.00130075	0.0418226		-25
DICER1.4	miR.132.5p	-0.656272	0.00167491	0.0469465	-26.5		-26.5
D1JC3.2	miR.132.5p	-0.665129	0.00137415	0.0428988		-25.6
EIF4E3.2	miR.132.5p	-0.67668	0.00105123	0.0380537			-26
EPB41L3	miR.132.5p	-0.675742	0.00107481	0.0384221			-25.5
EPHA4	miR.132.5p	-0.66215	0.00146978	0.0442009		-30.6
EVI5.1	miR.132.5p	-0.672608	0.00115685	0.0396738	-27.8
FMNL2	miR.132.5p	-0.684738	0.000866043	0.0349456		-25.7
FMNL2.1	miR.132.5p	-0.767464	7.83e-05	0.0153851		-25.7
FMNL2.2	miR.132.5p	-0.68635	0.000832536	0.0343574		-25.7
FMNL2.3	miR.132.5p	-0.653756	0.00176978	0.0481594		-25.7
GART	miR.132.5p	-0.680231	0.000965883	0.0366013	-27.7
GK5	miR.132.5p	-0.670493	0.00121512	0.0405894	-25.3
HBP1	miR.132.5p	-0.663397	0.00142909	0.0436564		-26.9
HEATR5B	miR.132.5p	-0.669724	0.00123692	0.0409186	-26
I1	miR.132.5p	-0.674143	0.00111602	0.0390729	-25.6
IPO11	miR.132.5p	-0.678203	0.00101387	0.0374278		-25.6
IPO5.1	miR.132.5p	-0.650116	0.00191497	0.0499532	-29.6
ITPR1.1	miR.132.5p	-0.725488	0.000294466	0.0227857	-25.2
KLHL20.1	miR.132.5p	-0.663092	0.00143895	0.0437933	-26.8
LANCL1.2	miR.132.5p	-0.658012	0.00161184	0.0461168		-25.2
LIMCH1	miR.132.5p	-0.682751	0.000908944	0.0356847		-25.2
LIMCH1.1	miR.132.5p	-0.744209	0.000168192	0.0189367		-25.2
LTBP2	miR.132.5p	-0.691543	0.0007319	0.0325059	-25.5
LUZP1.1	miR.132.5p	-0.763485	8.98e-05	0.0159228		-33.4
LUZP1.2	miR.132.5p	-0.696784	0.000640968	0.0307425		-33.4
MAP3K13	miR.132.5p	-0.704964	0.000518232	0.0281913	-3.8
MDN1.2	miR.132.5p	-0.709279	0.000461957	0.0269392	-26.8
MEF2A.2	miR.132.5p	-0.672777	0.00115228	0.0396094		-25.8
MEF2A.5	miR.132.5p	-0.694065	0.000686856	0.031639		-25.8
1V3.1	miR.132.5p	-0.706512	0.00049741	0.0277209	-25.9
NCOA2.1	miR.132.5p	-0.659663	0.00155382	0.0453359		-32.6
NRAS.2	miR.132.5p	-0.674055	0.00111833	0.0391111			-25.2
NVL.2	miR.132.5p	-0.654525	0.0017403	0.0477904	-25.5
OMG	miR.132.5p	-0.690793	0.000745767	0.0327655	-30.2
OPCML.3	miR.132.5p	-0.698592	0.000611904	0.030132		-25.2
OPTN.1	miR.132.5p	-0.694671	0.000676396	0.0314337		-26
PAG1.1	miR.132.5p	-0.651279	0.00186752	0.0493736		-26
PIGK	miR.132.5p	-0.673078	0.00114422	0.0394942		-29.4
PURA	miR.132.5p	-0.682682	0.000910454	0.0357073	-28.6
RAB4A	miR.132.5p	-0.703346	0.000540772	0.0286837		-26.7
RALGAPB.2	miR.132.5p	-0.675117	0.00109077	0.0386731	-25.2	-27
RALGAPB.3	miR.132.5p	-0.656832	0.00165441	0.0466736	-25.2	-27
RHPN2	miR.132.5p	-0.659249	0.00156822	0.0455262		-28.7
RHPN2.1	miR.132.5p	-0.722469	0.000320969	0.023494		-28.7
RIMBP2.1	miR.132.5p	-0.67286	0.00115006	0.0395797		-26.8	-25.5
RNF19B	miR.132.5p	-0.669424	0.00124551	0.0410448	-25
RSL24D1	miR.132.5p	-0.658004	0.00161212	0.0461204		-25.5
SAMD12.1	miR.132.5p	-0.69254	0.000713801	0.0321655		-25
SEL1L3	miR.132.5p	-0.722078	0.000324547	0.0235973	-28.4		-26.6
SENP5.1	miR.132.5p	-0.675441	0.00108248	0.0385473	-26
SLC24A2	miR.132.5p	-0.687346	0.000812381	0.0339944		-28.6
SLC24A2.1	miR.132.5p	-0.736919	0.000210317	0.0202996		-28.6
SLC24A2.2	miR.132.5p	-0.679102	0.000992354	0.0370695		-28.6
SON.7	miR.132.5p	-0.748355	0.000147629	0.0181903	-30.2
ST18	miR.132.5p	-0.662936	0.00144402	0.0438601	-26.6
STAU2.2	miR.132.5p	-0.660753	0.00151649	0.0448431		-25.2
TBC1D12	miR.132.5p	-0.753619	0.000124655	0.0173658	-25.5
TMEM26.2	miR.132.5p	-0.682489	0.000914724	0.0357709	-26.8
TMTC2.2	miR.132.5p	-0.67234	0.00116408	0.0397886	-28.8
TRIP12.5	miR.132.5p	-0.689636	0.00076759	0.033165	-27.2
TRPC1.2	miR.132.5p	-0.719934	0.000344766	0.024143	-25.9
TRPM6	miR.132.5p	-0.668221	0.00128047	0.0415395	-29.9
TTBK2	miR.132.5p	-0.657161	0.00164244	0.0465107	-27.7
UHRF1BP1	miR.132.5p	-0.661354	0.00149624	0.0445685			-29.8
AASDH	miR.15b.5p	-0.665976	0.00134792	0.0425334			-25
AASDH.2	miR.15b.5p	-0.742199	0.000179014	0.0193003			-25
ABL2.1	miR.15b.5p	-0.654243	0.00175107	0.0479266	-27.9
ACER3.1	miR.15b.5p	-0.707457	0.000485046	0.0274359		-25.7
ACER3.2	miR.15b.5p	-0.690039	0.000759911	0.0330309		-25.7
ACTR8	miR.15b.5p	-0.654738	0.00173222	0.0476872		-25.6
ACTR8.1	miR.15b.5p	-0.676443	0.00105716	0.03815		-25.6
ADAM22.1	miR.15b.5p	-0.674767	0.00109979	0.0388153	-25.2	-26
ADAM28	miR.15b.5p	-0.689274	0.000774517	0.0332877	-25.2
AKAP11	miR.15b.5p	-0.697821	0.000624157	0.0304027	-27.7	-25.7
AKAP11.2	miR.15b.5p	-0.661273	0.00149898	0.0446051	-27.7	-25.7
AKAP6	miR.15b.5p	-0.694633	0.000677053	0.03145			-25
AMMECR1	miR.15b.5p	-0.685038	0.000859727	0.0348361	-29
AMOT.1	miR.15b.5p	-0.68698	0.000819735	0.0341228	-26.3
A1PC1	miR.15b.5p	-0.702695	0.000550079	0.0288875	-28
A1PC1.1	miR.15b.5p	-0.672747	0.00115309	0.0396199	-28
A1PC1.2	miR.15b.5p	-0.656483	0.00166717	0.0468468	-28
A1PC4	miR.15b.5p	-0.655711	0.0016957	0.0472282	-26.4
ANKRD17	miR.15b.5p	-0.722742	0.00031849	0.0234346	-26.3
ANKRD17.2	miR.15b.5p	-0.688614	0.000787314	0.0335313	-26.3
ANKRD27	miR.15b.5p	-0.668826	0.00126281	0.0412985	-25.2
ANKRD46	miR.15b.5p	-0.667874	0.00129073	0.0416832		-28.9
APBB2.1	miR.15b.5p	-0.715413	0.000390955	0.0252725			-26.2
ARFGEF2.1	miR.15b.5p	-0.758733	0.000105346	0.0166216	-25.4
ARFGEF2.2	miR.15b.5p	-0.696906	0.000638961	0.0306969	-25.4
ARFGEF2.3	miR.15b.5p	-0.751999	0.00013137	0.0176171	-25.4
ARHGAP32	miR.15b.5p	-0.662318	0.00146424	0.0441282	-27.9
ARHGEF12	miR.15b.5p	-0.690802	0.000745591	0.0327621	-26.2
ARHGEF12.1	miR.15b.5p	-0.674326	0.00111125	0.0390009	-26.2
ARHGEF3	miR.15b.5p	-0.765162	8.48e-05	0.0157024	-27.8
ASXL2	miR.15b.5p	-0.673805	0.0011249	0.0392111		-27.6
ASXL2.1	miR.15b.5p	-0.658241	0.00160366	0.0460049		-27.6
ATF6	miR.15b.5p	-0.761794	9.51e-05	0.0161704		-25.3
ATF6.1	miR.15b.5p	-0.7652	8.46e-05	0.0156947		-25.3
ATG14	miR.15b.5p	-0.708525	0.000471398	0.0271561		-25.5
ATMIN	miR.15b.5p	-0.691675	0.000729469	0.0324599		-28
ATP2A2	miR.15b.5p	-0.697462	0.000629926	0.0305119	-27.2
ATP2A2.1	miR.15b.5p	-0.78586	4.01e-05	0.0132968	-27.2
ATP2C1	miR.15b.5p	-0.667142	0.00131255	0.0420065			-28.5
ATP6V1A	miR.15b.5p	-0.766125	8.2e-05	0.0155707		-28.4
ATP6V1A.1	miR.15b.5p	-0.802305	2.08e-05	0.0118819		-28.4
ATP6V1A.2	miR.15b.5p	-0.706641	0.000495697	0.027686		-28.4
ATP6V1A.3	miR.15b.5p	-0.724905	0.00029943	0.0229138		-28.4
ATP6V1A.4	miR.15b.5p	-0.667746	0.00129451	0.0417352		-28.4
ATXN1	miR.15b.5p	-0.654154	0.00175449	0.0479617			-26.5
ATXN1.1	miR.15b.5p	-0.660107	0.00153854	0.0451329			-26.5
ATXN1.3	miR.15b.5p	-0.655731	0.00169496	0.047218			-26.5
B3GALNT2	miR.15b.5p	-0.650336	0.00190593	0.0498327	-25
BACH1	miR.15b.5p	-0.741663	0.000181997	0.0193882	-25.7
BAZ1B	miR.15b.5p	-0.728702	0.000268328	0.0220559	-26.2
BAZ1B.2	miR.15b.5p	-0.671805	0.0011787	0.0400257	-26.2
BNIP2	miR.15b.5p	-0.651091	0.00187512	0.0494543		-25.3
BNIP2.2	miR.15b.5p	-0.706887	0.000492471	0.0276064		-25.3
BNIP3L	miR.15b.5p	-0.731753	0.000245368	0.0213862		-25.5
BRAP	miR.15b.5p	-0.690837	0.000744934	0.0327496			-27.4
BTBD3	miR.15b.5p	-0.73813	0.000202756	0.0200748	-26.8
BTBD3.3	miR.15b.5p	-0.663696	0.00141946	0.0435238	-26.8
BTRC	miR.15b.5p	-0.655995	0.00168513	0.0470856	-28.2
BTRC.2	miR.15b.5p	-0.695122	0.000668705	0.0312915	-28.2
C18orf25	miR.15b.5p	-0.70411	0.000530026	0.0284549		-26
C2orf42	miR.15b.5p	-0.663638	0.00142135	0.0435518		-26.5
C5orf24.1	miR.15b.5p	-0.66078	0.0015156	0.0448294	-27
C7orf25	miR.15b.5p	-0.706974	0.000491324	0.0275829			-25.7
C7orf25.1	miR.15b.5p	-0.655465	0.00170485	0.047337			-25.7
CAC11D	miR.15b.5p	-0.700484	0.000582695	0.0295309	-26.3
CALM1	miR.15b.5p	-0.653892	0.00176454	0.0480856		-25.9
CALM1.3	miR.15b.5p	-0.655332	0.00170984	0.0473966		-25.9
CAMTA1	miR.15b.5p	-0.710747	0.000444037	0.0265335	-27.3
CAMTA1.2	miR.15b.5p	-0.672246	0.00116666	0.039833	-27.3
CAMTA1.4	miR.15b.5p	-0.655856	0.00169028	0.0471586	-27.3
CAMTA1.5	miR.15b.5p	-0.660988	0.00150855	0.0447347	-27.3
CCDC50	miR.15b.5p	-0.741811	0.00018117	0.019368		-25.7
CCDC50.2	miR.15b.5p	-0.69029	0.000755185	0.0329466		-25.7
CCDC6	miR.15b.5p	-0.665001	0.00137814	0.0429516		-28.4
CCDC93	miR.15b.5p	-0.657785	0.00161994	0.0462266	-27.2
CD47	miR.15b.5p	-0.677963	0.00101969	0.0375279	-27.8
CD47.1	miR.15b.5p	-0.670028	0.00122828	0.0407837	-27.8
CDH11.1	miR.15b.5p	-0.699665	0.000595193	0.0297944	-25.9		-27.8
CFLAR	miR.15b.5p	-0.675879	0.00107134	0.0383667	-27.4
CNOT10	miR.15b.5p	-0.703691	0.000535896	0.0285735	-25.9
CNTN1.2	miR.15b.5p	-0.659754	0.00155069	0.0452936	-29.6
COG3	miR.15b.5p	-0.672011	0.00117306	0.0399314		-25.7
COG5	miR.15b.5p	-0.755049	0.00011897	0.0171359		-28.6
COG6.1	miR.15b.5p	-0.659869	0.00154673	0.045246		-26
COPG2	miR.15b.5p	-0.698162	0.000618716	0.0302916		-25
COPG2.1	miR.15b.5p	-0.696596	0.00064405	0.0307977		-25
COQ10B	miR.15b.5p	-0.681775	0.000930649	0.0360362	-26.9
CPD	miR.15b.5p	-0.662988	0.00144232	0.0438366	-25.9	-26.6
CPSF2	miR.15b.5p	-0.652543	0.00181711	0.048753			-25.3
CPSF2.1	miR.15b.5p	-0.672801	0.00115163	0.0396004			-25.3
CYLD.2	miR.15b.5p	-0.655147	0.00171679	0.0474884			-25.5
DCLK1	miR.15b.5p	-0.715042	0.000394967	0.0253752	-25.3
DCLK1.1	miR.15b.5p	-0.702196	0.000557309	0.0290417	-25.3
DCUN1D3	miR.15b.5p	-0.748705	0.000145993	0.0181351	-26
DICER1.4	miR.15b.5p	-0.686519	0.000829073	0.0342995	-25.6
DIO2.2	miR.15b.5p	-0.653875	0.00176519	0.0480949	-29.8		-25.2
DIO2.3	miR.15b.5p	-0.668308	0.00127792	0.0415018	-29.8		-25.2
DLG2	miR.15b.5p	-0.663156	0.00143688	0.0437649	-26.5
DOCK1	miR.15b.5p	-0.697175	0.000634585	0.0306086	-27.3
DOCK4	miR.15b.5p	-0.681519	0.000936404	0.0361349	-25	-27.4
DOCK5	miR.15b.5p	-0.691747	0.000728155	0.0324358	-29
DYM	miR.15b.5p	-0.76858	7.53e-05	0.0152209		-25.3
DYRK2.1	miR.15b.5p	-0.690899	0.000743792	0.0327324		-26.2
EHHADH	miR.15b.5p	-0.775463	5.9e-05	0.0143752	-29
EHHADH.1	miR.15b.5p	-0.665734	0.00135538	0.0426366	-29
EHHADH.2	miR.15b.5p	-0.828184	6.52e-06	0.0104289	-29
EHHADH.3	miR.15b.5p	-0.690168	0.000757474	0.0329928	-29
ELK4	miR.15b.5p	-0.69983	0.000592662	0.029737		-26.6
E1H	miR.15b.5p	-0.684585	0.000869289	0.0350053		-26.8
E1H.1	miR.15b.5p	-0.700697	0.000579489	0.0294717		-26.8
ENOX2.1	miR.15b.5p	-0.68286	0.000906537	0.0356474		-28.5
EPS15	miR.15b.5p	-0.695206	0.000667282	0.0312707		-25
EVI5.1	miR.15b.5p	-0.673669	0.00112849	0.0392603		-26.6
EXOC4	miR.15b.5p	-0.655335	0.00170971	0.047396		-26.8
EXOC4.1	miR.15b.5p	-0.657101	0.0016446	0.0465412		-26.8
EXOSC1	miR.15b.5p	-0.797174	2.57e-05	0.0123526		-25.3
FBXO34	miR.15b.5p	-0.747187	0.000153189	0.01841	-25.7
FEM1B	miR.15b.5p	-0.700384	0.000584216	0.0295632	-26.7
FIG4	miR.15b.5p	-0.672683	0.00115481	0.039644	-27.5
FMO5	miR.15b.5p	-0.668286	0.00127856	0.0415112	-27
FRS2	miR.15b.5p	-0.709138	0.000463705	0.0269773	-26.3
GABPB1.1	miR.15b.5p	-0.752262	0.000130259	0.0175657		-30.5
GEMIN5	miR.15b.5p	-0.756414	0.000113756	0.0169439	-27.9
GIGYF2.2	miR.15b.5p	-0.695099	0.000669091	0.0312973			-26.8
GK5	miR.15b.5p	-0.654287	0.00174941	0.0479042		-26.7
G113	miR.15b.5p	-0.684428	0.000872627	0.0350671		-27.3
G113.1	miR.15b.5p	-0.686325	0.000833033	0.0343687		-27.3
G113.2	miR.15b.5p	-0.69098	0.000742289	0.0327003		-27.3
G1I3	miR.15b.5p	-0.657114	0.00164413	0.0465351		-26.8
GNE	miR.15b.5p	-0.66421	0.00140307	0.0432997	-26	-27
GNL1.4	miR.15b.5p	-0.693153	0.000702869	0.0319491		-25
GNL2	miR.15b.5p	-0.66596	0.00134843	0.0425407		-26
GOLGA1	miR.15b.5p	-0.686295	0.000833661	0.0343779	-25.7	-25.4
GPAM	miR.15b.5p	-0.690845	0.000744798	0.0327483	-26.2
GPLD1	miR.15b.5p	-0.778095	5.36e-05	0.0140787	-28
GPR155	miR.15b.5p	-0.672999	0.00114633	0.0395245	-25.3
GPR158	miR.15b.5p	-0.733288	0.000234472	0.0210567	-26.5		-26.5
GRIN3A	miR.15b.5p	-0.709066	0.000464602	0.0269951	-27
GRIP1.1	miR.15b.5p	-0.658292	0.00160187	0.0459788		-27
HEATR1	miR.15b.5p	-0.719209	0.000351839	0.0243307	-25.2
HERC2	miR.15b.5p	-0.699633	0.000595687	0.0298062	-26.2
HERC2.1	miR.15b.5p	-0.799284	2.36e-05	0.0122008	-26.2
HERC2.2	miR.15b.5p	-0.653356	0.00178528	0.0483592	-26.2
HS6ST3.1	miR.15b.5p	-0.690972	0.000742424	0.0327038	-26.7
HSPA5	miR.15b.5p	-0.68486	0.000863476	0.0349019	-26.4
HSPA8	miR.15b.5p	-0.716001	0.000384664	0.0251089	-25.7
IFIT2	miR.15b.5p	-0.677496	0.00103108	0.0377279		-27.6
IF1R1.1	miR.15b.5p	-0.66432	0.00139959	0.0432485		-28.5
INSIG2.1	miR.15b.5p	-0.753002	0.000127178	0.0174632		-25.3
IPO8	miR.15b.5p	-0.67621	0.00106299	0.0382403	-28.4
ITFG1	miR.15b.5p	-0.667112	0.00131344	0.0420167	-25
ITPR1	miR.15b.5p	-0.708637	0.000469977	0.0271218			-32.8
ITPR1.1	miR.15b.5p	-0.704957	0.000518318	0.0281937			-32.8
ITPR1.2	miR.15b.5p	-0.653199	0.00179138	0.048429			-32.8
KANK1.2	miR.15b.5p	-0.654315	0.00174831	0.0478856	-29
KC1B1	miR.15b.5p	-0.710372	0.000448556	0.0266332		-26.4
KDM5A.1	miR.15b.5p	-0.653428	0.00178246	0.0483228		-25.7
KIAA1328	miR.15b.5p	-0.724163	0.000305861	0.0230963	-25
KIDINS220	miR.15b.5p	-0.723984	0.000307422	0.0231389	-27.3	-26.2
KIDINS220.1	miR.15b.5p	-0.809915	1.51e-05	0.0114483	-27.3	-26.2
KLF7	miR.15b.5p	-0.685962	0.000840501	0.0345001		-25
KLHL9	miR.15b.5p	-0.714445	0.000401497	0.0255435		-25.8
KLHL9.1	miR.15b.5p	-0.73922	0.000196145	0.0198491		-25.8
LAMP2.1	miR.15b.5p	-0.686988	0.000819561	0.0341198			-25.7
LAMP2.4	miR.15b.5p	-0.679307	0.000987508	0.0369815			-25.7
LEMD3	miR.15b.5p	-0.683138	0.00090045	0.0355457		-26.6
LIMCH1	miR.15b.5p	-0.708304	0.000474192	0.027207		-27.4
LIMCH1.1	miR.15b.5p	-0.78126	4.77e-05	0.0137167		-27.4
LPP.1	miR.15b.5p	-0.662214	0.00146766	0.0441749	-26.9
LRCH3	miR.15b.5p	-0.712366	0.000424966	0.0260866		-25
LRCH3.2	miR.15b.5p	-0.712763	0.00042039	0.0259833		-25
LRIG2	miR.15b.5p	-0.754114	0.000122663	0.0172835	-26.9
LRIG2.1	miR.15b.5p	-0.655536	0.00170221	0.0473085	-26.9
LRRTM3	miR.15b.5p	-0.652096	0.00183479	0.0489785	-25.6
LSM6.2	miR.15b.5p	-0.712957	0.00041818	0.0259276			-30.7
LYPD5	miR.15b.5p	-0.66899	0.00125804	0.0412312	-27.3
MAGI1	miR.15b.5p	-0.701245	0.0005713	0.0293018	-27.4
MAGI1.2	miR.15b.5p	-0.684682	0.000867239	0.0349668	-27.4
MBD2.1	miR.15b.5p	-0.708406	0.000472897	0.0271847		-28
MDH1	miR.15b.5p	-0.679822	0.000975412	0.0367738	-26
MDH1.1	miR.15b.5p	-0.684977	0.000861018	0.0348581	-26
MED12L	miR.15b.5p	-0.668707	0.00126626	0.0413436	-27
MEGF9	miR.15b.5p	-0.77283	6.48e-05	0.0147246	-25.9
MEGF9.1	miR.15b.5p	-0.81329	1.3e-05	0.0112585	-25.9
MFSD6	miR.15b.5p	-0.759772	0.000101753	0.0164681	-26
MFSD6.1	miR.15b.5p	-0.725065	0.00029806	0.0228776	-26
MGA.5	miR.15b.5p	-0.682403	0.000916629	0.0357991	-25.6
MIB1	miR.15b.5p	-0.678583	0.00100475	0.037278	-25
MLLT10.1	miR.15b.5p	-0.692258	0.000718878	0.0322562		-25.6
MLLT10.3	miR.15b.5p	-0.664983	0.00137872	0.0429606		-25.6
MLLT10.4	miR.15b.5p	-0.657324	0.00163653	0.0464437		-25.6
MPZL3	miR.15b.5p	-0.669598	0.00124052	0.0409697	-26.2
MPZL3.1	miR.15b.5p	-0.79133	3.25e-05	0.0128085	-26.2
MTMR10	miR.15b.5p	-0.669847	0.00123343	0.0408657	-26.5
MTMR12.1	miR.15b.5p	-0.687813	0.000803057	0.0338388	-28.3
MTUS1	miR.15b.5p	-0.722065	0.000324663	0.0236006	-25
MYO5A.1	miR.15b.5p	-0.660102	0.0015387	0.0451344	-26.7
1B1	miR.15b.5p	-0.661349	0.00149643	0.0445708		-25.6
1LCN	miR.15b.5p	-0.677294	0.00103604	0.0378071	-25.8
1PEPLD	miR.15b.5p	-0.694415	0.000680812	0.0315205			-28
NBAS	miR.15b.5p	-0.654585	0.00173803	0.0477568	-25.3
NCBP2	miR.15b.5p	-0.680858	0.00095145	0.0363801			-27
NCBP2.1	miR.15b.5p	-0.654806	0.00172964	0.0476521			-27
NDUFB5	miR.15b.5p	-0.698249	0.000617334	0.0302558	-25
NEBL.1	miR.15b.5p	-0.689511	0.000769975	0.0332082		-26.8
NEDD4L	miR.15b.5p	-0.661103	0.00150469	0.0446844	-25.9	-28.4
NEDD4L.5	miR.15b.5p	-0.708841	0.000467413	0.0270638	-25.9	-28.4
NFIA	miR.15b.5p	-0.74565	0.000160781	0.0186865	-26.5
NIPA1.1	miR.15b.5p	-0.713414	0.000412986	0.0258067	-26.7
NKAP	miR.15b.5p	-0.737172	0.000208719	0.020238		-26.6
NPY1R	miR.15b.5p	-0.717422	0.00036982	0.0247506		-25.3
NR2C2.1	miR.15b.5p	-0.664175	0.00140418	0.0433151	-26.5
OPCML	miR.15b.5p	-0.70957	0.000458354	0.0268589		-25.7
OPCML.1	miR.15b.5p	-0.72842	0.000270537	0.0221096		-25.7
OPCML.2	miR.15b.5p	-0.739171	0.000196435	0.0198574		-25.7
OPCML.3	miR.15b.5p	-0.809798	1.52e-05	0.0114483		-25.7
OTUD7B	miR.15b.5p	-0.652803	0.00180687	0.048627	-30.9
PAK2.1	miR.15b.5p	-0.679557	0.000981618	0.036879		-26
PAK2.2	miR.15b.5p	-0.68178	0.000930524	0.0360338		-26
PANK1	miR.15b.5p	-0.768241	7.62e-05	0.0152817		-25
PARD3B.1	miR.15b.5p	-0.657287	0.00163785	0.0464579	-26.7
PCYOX1	miR.15b.5p	-0.699974	0.000590452	0.0296905	-25.5
PDGFD	miR.15b.5p	-0.65977	0.00155014	0.0452868			-25.6
PDGFRA	miR.15b.5p	-0.744979	0.000164197	0.0188019	-26.7
PDGFRA.1	miR.15b.5p	-0.771885	6.7e-05	0.014817	-26.7
PDGFRA.2	miR.15b.5p	-0.75859	0.000105847	0.0166419	-26.7
PDP1	miR.15b.5p	-0.723254	0.000313885	0.0233155		-25.7
PHKA1	miR.15b.5p	-0.670779	0.0012071	0.0404714	-26.8
PIAS2	miR.15b.5p	-0.678382	0.00100957	0.0373592		-27.2
PIAS2.1	miR.15b.5p	-0.661847	0.0014798	0.0443373		-27.2
PLXNC1	miR.15b.5p	-0.734879	0.00022361	0.0207243		-26.9
POGLUT1	miR.15b.5p	-0.770381	7.07e-05	0.0149776		-25.4
POGLUT1.1	miR.15b.5p	-0.769153	7.38e-05	0.0151466		-25.4
POLR2B	miR.15b.5p	-0.694726	0.000675453	0.0314201	-25
POLR2B.1	miR.15b.5p	-0.67753	0.00103023	0.0377123	-25
POLR2B.2	miR.15b.5p	-0.765801	8.29e-05	0.0156209	-25
PPARGC1A	miR.15b.5p	-0.748813	0.000145492	0.0181185	-26.2
PPARGC1A.1	miR.15b.5p	-0.710287	0.000449582	0.0266594	-26.2
PPM1D	miR.15b.5p	-0.704655	0.000522471	0.0282904		-25
PPM1L.1	miR.15b.5p	-0.68813	0.000796799	0.0337139		-25.6
PPTC7	miR.15b.5p	-0.745582	0.000161125	0.0186963	-27.9
PRICKLE2	miR.15b.5p	-0.737615	0.000205943	0.0201656		-28.3
PRTFDC1.1	miR.15b.5p	-0.692796	0.000709221	0.0320825		-27.2
PSMC2	miR.15b.5p	-0.672968	0.00114716	0.039535	-30
PUM2	miR.15b.5p	-0.701662	0.000565128	0.029182	-25
PUM2.1	miR.15b.5p	-0.670097	0.00122631	0.0407579	-25
PURB	miR.15b.5p	-0.701312	0.0005703	0.0292833		-25.9
PURB.1	miR.15b.5p	-0.728462	0.000270205	0.0221035		-25.9
QKI	miR.15b.5p	-0.660394	0.00152873	0.0450091		-25.2
RAB3GAP1	miR.15b.5p	-0.658108	0.00160842	0.046078		-28
RAB9B	miR.15b.5p	-0.716566	0.000378698	0.0249646		-25.2
RAB9B.1	miR.15b.5p	-0.703827	0.00053398	0.0285352		-25.2
RAB9B.2	miR.15b.5p	-0.679427	0.000984679	0.0369363		-25.2
RALGAPB	miR.15b.5p	-0.685354	0.000853118	0.0347308		-25.3
RALGAPB.1	miR.15b.5p	-0.71201	0.000429093	0.0261751		-25.3
RALGAPB.2	miR.15b.5p	-0.714382	0.000402185	0.025557		-25.3
RALGAPB.3	miR.15b.5p	-0.66537	0.00136665	0.0427908		-25.3
RAN.1	miR.15b.5p	-0.710612	0.000445662	0.0265671		-25.8
RAN.2	miR.15b.5p	-0.71305	0.000417115	0.0259002		-25.8
RAP1GDS1	miR.15b.5p	-0.708043	0.000477514	0.0272808	-29.6
RAPGEF2	miR.15b.5p	-0.704132	0.000529712	0.0284508		-25.2
RC3H1	miR.15b.5p	-0.65909	0.00157376	0.0455986	-25
RC3H1.1	miR.15b.5p	-0.659762	0.00155042	0.0452897	-25
RC3H2	miR.15b.5p	-0.684033	0.000881074	0.0352171	-25.4
RECK	miR.15b.5p	-0.67071	0.00120905	0.0405049	-25.3
RELN	miR.15b.5p	-0.722192	0.000323501	0.0235624	-28.2
RELN.1	miR.15b.5p	-0.694259	0.000683507	0.0315725	-28.2
RIT1.1	miR.15b.5p	-0.676649	0.00105201	0.0380689			-25
RNMT	miR.15b.5p	-0.662552	0.00145655	0.0440172		-27
ROBO1	miR.15b.5p	-0.65843	0.00159698	0.0459056	-26.8
RPS6KC1	miR.15b.5p	-0.728747	0.000267971	0.0220446	-25.2
RRM1	miR.15b.5p	-0.655148	0.00171674	0.0474877		-30.5
RSC1A1	miR.15b.5p	-0.670709	0.00120907	0.0405053			-27.5
RSPRY1	miR.15b.5p	-0.711017	0.000440806	0.0264565	-26.3
RTN4IP1	miR.15b.5p	-0.676736	0.00104985	0.0380309		-26.2
SARNP	miR.15b.5p	-0.71959	0.000348113	0.0242402		-27.5
SCCPDH	miR.15b.5p	-0.670809	0.00120626	0.0404573		-25
SCN8A.2	miR.15b.5p	-0.732794	0.000237934	0.0211665	-29.6
SCP2	miR.15b.5p	-0.666979	0.00131743	0.0420723		-25.6
SEMA6D	miR.15b.5p	-0.701593	0.000566142	0.0291996		-29
SENP2	miR.15b.5p	-0.684441	0.000872354	0.035062		-25
SENP2.1	miR.15b.5p	-0.692012	0.000723345	0.0323411		-25
SENP5	miR.15b.5p	-0.727086	0.000281213	0.0224058		-26.4
SENP5.1	miR.15b.5p	-0.722688	0.000318976	0.0234422		-26.4
SENP5.3	miR.15b.5p	-0.735144	0.000221846	0.0206705		-26.4
SERAC1	miR.15b.5p	-0.758563	0.000105943	0.0166451	-25.6	-27.5
SH3D19	miR.15b.5p	-0.661754	0.0014829	0.0443814	-26.7
SLC12A6	miR.15b.5p	-0.731814	0.00024493	0.0213779	-27
SLC12A6.1	miR.15b.5p	-0.712768	0.00042034	0.0259826	-27
SLC12A6.3	miR.15b.5p	-0.802046	2.11e-05	0.011899	-27
SLC15A2	miR.15b.5p	-0.687704	0.000805229	0.0338724		-26.3
SLC25A21	miR.15b.5p	-0.656713	0.00165872	0.0467278	-29.4
SLC25A24.1	miR.15b.5p	-0.698615	0.000611546	0.0301238	-29
SLC30A5	miR.15b.5p	-0.658013	0.0016118	0.0461167	-28
SLC36A4	miR.15b.5p	-0.687891	0.000801516	0.0338141		-25.6
SLC38A9	miR.15b.5p	-0.654473	0.00174231	0.0478149		-27.3
SLC4A7	miR.15b.5p	-0.685129	0.000857818	0.0348033	-25
SLC9A6.1	miR.15b.5p	-0.680284	0.000964652	0.0365824	-27.4	-27
SMAD2	miR.15b.5p	-0.656447	0.00166849	0.0468634		-25.4
SMAD2.3	miR.15b.5p	-0.684427	0.000872642	0.0350672		-25.4
SMU1	miR.15b.5p	-0.677975	0.0010194	0.0375234	-28
S1P91	miR.15b.5p	-0.692639	0.000712024	0.0321371	-26.5
SON	miR.15b.5p	-0.700136	0.000587983	0.0296413	-26
SON.2	miR.15b.5p	-0.667918	0.00128941	0.0416666	-26
SON.3	miR.15b.5p	-0.688415	0.000791201	0.0336057	-26
SON.5	miR.15b.5p	-0.681653	0.000933388	0.0360788	-26
SON.6	miR.15b.5p	-0.752371	0.000129801	0.0175541	-26
SON.7	miR.15b.5p	-0.669171	0.00125281	0.0411514	-26
SORCS1	miR.15b.5p	-0.760206	0.000100283	0.0164114	-29.3
SORCS1.1	miR.15b.5p	-0.731363	0.000248204	0.0214649	-29.3
SOX5	miR.15b.5p	-0.683755	0.000887048	0.0353244	-27
SOX5.1	miR.15b.5p	-0.762115	9.4e-05	0.016115	-27
SPCS3.1	miR.15b.5p	-0.704167	0.000529228	0.0284383		-25.9
SPHKAP	miR.15b.5p	-0.743303	0.000172998	0.0190922			-26.2
SPHKAP.2	miR.15b.5p	-0.708825	0.000467618	0.0270695			-26.2
SPTLC2	miR.15b.5p	-0.696911	0.000638888	0.0306959		-3.3
SPTLC2.1	miR.15b.5p	-0.708181	0.000475752	0.0272399		-3.3
SS18.1	miR.15b.5p	-0.673903	0.00112233	0.03917		-3
ST6GAL1C5.1	miR.15b.5p	-0.814704	1.22e-05	0.0111616		-25.2
STMN2	miR.15b.5p	-0.682844	0.000906882	0.0356522	-26
STMN2.2	miR.15b.5p	-0.690139	0.000758025	0.0330027	-26
STOX1	miR.15b.5p	-0.655057	0.00172019	0.0475336	-25.9
SYNRG	miR.15b.5p	-0.748172	0.000148486	0.0182163		-25.9
SYT1	miR.15b.5p	-0.668321	0.00127755	0.0414962			-29.9
SYT1.1	miR.15b.5p	-0.671036	0.00119995	0.0403537			-29.9
TARDBP	miR.15b.5p	-0.6783	0.00101155	0.0373915	-25
TARDBP.1	miR.15b.5p	-0.691081	0.000740418	0.0326702	-25
TJP1	miR.15b.5p	-0.657738	0.00162165	0.0462458	-25
TLK2.1	miR.15b.5p	-0.684901	0.000862619	0.0348886		-25
TMCC1.1	miR.15b.5p	-0.711796	0.000431601	0.0262309	-26.3	-26.5
TMEM184C	miR.15b.5p	-0.669923	0.00123126	0.0408299			-26.6
TNKS	miR.15b.5p	-0.715132	0.000393987	0.0253535	-28.4
TNKS.1	miR.15b.5p	-0.704711	0.000521702	0.0282728	-28.4
TNPO3	miR.15b.5p	-0.733637	0.000232049	0.0209771	-25.6
TOMM6.1	miR.15b.5p	-0.650936	0.0018814	0.0495314			-26.2
TRIP12	miR.15b.5p	-0.689658	0.000767162	0.0331553	-26.7
TRIP12.2	miR.15b.5p	-0.673821	0.0011245	0.0392039	-26.7
TRIP12.3	miR.15b.5p	-0.781024	4.81e-05	0.0137338	-26.7
TRIP12.6	miR.15b.5p	-0.706974	0.000491333	0.0275832	-26.7
TRMT6	miR.15b.5p	-0.729968	0.000258584	0.0217788	-28
TRPC1.2	miR.15b.5p	-0.688185	0.000795709	0.0336951	-27
TSR1	miR.15b.5p	-0.702897	0.000547176	0.0288291	-30.5
TSTD2	miR.15b.5p	-0.680547	0.00095858	0.0364958		-28.6
TTC28	miR.15b.5p	-0.664892	0.00138155	0.0430025	-28.2
UBE2W	miR.15b.5p	-0.674182	0.00111502	0.039058		-25.5
UGGT1	miR.15b.5p	-0.751742	0.000132465	0.0176593	-25.5
UGGT1.2	miR.15b.5p	-0.744421	0.00016708	0.0189057	-25.5
UHMK1	miR.15b.5p	-0.718249	0.000361404	0.0245587		-27.3
UHMK1.1	miR.15b.5p	-0.745154	0.000163301	0.0187685		-27.3
UHMK1.2	miR.15b.5p	-0.719912	0.000344983	0.0241473		-27.3
UHRF1BP1	miR.15b.5p	-0.654188	0.00175317	0.0479474	-27.4
ESR1	miR.185.3p	-0.659248	0.00156823	0.0455262	-32	-32
TACR3	miR.185.3p	-0.6816	0.000934582	0.0361023	-28.9	-27.9
ABCA5	miR.188.5p	-0.651411	0.0018622	0.0493079		-28
AEBP2	miR.188.5p	-0.683207	0.000898942	0.0355226	-35
AMOT.3	miR.188.5p	-0.702902	0.0005471	0.028827	-28.2
ANKRD50	miR.188.5p	-0.685544	0.000849149	0.0346542	-26.9	-33.4
AP4E1	miR.188.5p	-0.658913	0.00157997	0.0456778		-28
AP4E1.1	miR.188.5p	-0.687593	0.000807433	0.0339107		-28
ARAP2	miR.188.5p	-0.672962	0.00114732	0.0395373	-28	-26.4
ARNTL2	miR.188.5p	-0.650177	0.00191245	0.0499196	-26.4
ATAD2B.2	miR.188.5p	-0.679575	0.000981187	0.0368711	-26.4
ATM.3	miR.188.5p	-0.722176	0.000323648	0.0235681	-25.3	-27	-25.7
ATP8B4	miR.188.5p	-0.732027	0.000243392	0.0213354		-25
BBX.2	miR.188.5p	-0.694709	0.000675742	0.0314246	-27.6	-29.9	-26.7
BPTF.4	miR.188.5p	-0.670468	0.00121583	0.0406006	-3
C2orf69	miR.188.5p	-0.651123	0.00187382	0.0494406	-25.6	-27
CCDC14	miR.188.5p	-0.723667	0.000310217	0.0232214	-26		-25.6
CCNT2.1	miR.188.5p	-0.651032	0.00187754	0.0494856	-32.8	-25.4
CCNT2.4	miR.188.5p	-0.683283	0.000897281	0.0354963	-32.8	-25.4
CEP63	miR.188.5p	-0.66025	0.00153363	0.0450702			-27.5
CHORDC1.1	miR.188.5p	-0.710775	0.000443698	0.0265256	-28.9
CNOT6L.3	miR.188.5p	-0.701881	0.000561904	0.0291258		-25.9
CNOT6L.4	miR.188.5p	-0.68882	0.000783288	0.0334569		-25.9
COPS2	miR.188.5p	-0.664436	0.00139591	0.0432005	-26.5
COPS2.1	miR.188.5p	-0.688066	0.000798047	0.0337426	-26.5
CSMD3	miR.188.5p	-0.721123	0.000333419	0.02383	-27.4
CSRNP3.3	miR.188.5p	-0.657721	0.00162224	0.0462542		-33.4	-28.5
CTDSPL2	miR.188.5p	-0.653479	0.00178048	0.0482964		-27.3
DDX58	miR.188.5p	-0.657842	0.00161791	0.0461941	-26.9
DDX58.1	miR.188.5p	-0.661167	0.00150254	0.0446534	-26.9
DLG1.2	miR.188.5p	-0.656925	0.00165101	0.0466277	-25.6
DMXL1	miR.188.5p	-0.703665	0.000536259	0.0285822	-34.8
DMXL1.1	miR.188.5p	-0.663138	0.00143746	0.0437708	-34.8
EIF2AK2	miR.188.5p	-0.674051	0.00111845	0.0391127		-26.3
EPHA7.1	miR.188.5p	-0.709748	0.000456169	0.0268092	-29.3	-26
EXOC5	miR.188.5p	-0.664708	0.00138733	0.0430774	-27
EXOC6	miR.188.5p	-0.662103	0.00147131	0.0442195	-26.3
FAM133B	miR.188.5p	-0.74081	0.000186832	0.0195386	-27	-25.4
FBXW7.1	miR.188.5p	-0.653819	0.00176737	0.0481278			-26.2
FGFR1OP2	miR.188.5p	-0.656261	0.00167533	0.0469521			-3.5
FLRT3	miR.188.5p	-0.686797	0.000823432	0.0341984	-27.5
FRYL.1	miR.188.5p	-0.678728	0.00100126	0.0372216	-29.2
FRYL.5	miR.188.5p	-0.685161	0.000857147	0.0347951	-29.2
FZD3.3	miR.188.5p	-0.739128	0.000196694	0.0198629	-29.5	-25
GNL3	miR.188.5p	-0.731032	0.000250636	0.0215306	-27.8
GRIA2	miR.188.5p	-0.755617	0.000116775	0.0170322	-28.3
GRIA4	miR.188.5p	-0.72656	0.000285513	0.0225241	-28.6
GRIA4.1	miR.188.5p	-0.652182	0.00183137	0.0489412	-28.6
HAT1	miR.188.5p	-0.663105	0.00143853	0.0437863	-25.3
HFM1	miR.188.5p	-0.67719	0.0010386	0.0378485	-28.4
HNRNPU.2	miR.188.5p	-0.66231	0.00146449	0.0441303	-26.6	-27.9
IBTK.2	miR.188.5p	-0.674892	0.00109657	0.0387653	-29.6
IKZF2	miR.188.5p	-0.669807	0.00123456	0.0408841		-25.4
INPP4B	miR.188.5p	-0.668045	0.00128567	0.0416167	-25.5
IRAK4	miR.188.5p	-0.694028	0.000687502	0.0316528		-28.8
KBTBD8	miR.188.5p	-0.705698	0.00050826	0.0279766		-3.9
KCNK2	miR.188.5p	-0.669811	0.00123445	0.0408827	-25
LANCL1.4	miR.188.5p	-0.681509	0.000936642	0.0361373			-25.7
LMBRD2.2	miR.188.5p	-0.700801	0.000577926	0.0294375			-26
LNPEP	miR.188.5p	-0.677701	0.00102605	0.0376426	-29.4		-32.9
MBTD1.1	miR.188.5p	-0.719934	0.000344768	0.024143		-30.3
MPP5.1	miR.188.5p	-0.65106	0.00187638	0.0494717	-25.6
MYNN	miR.188.5p	-0.677475	0.0010316	0.0377355			-27.3
MYSM1	miR.188.5p	-0.662249	0.00146651	0.0441603		-28.8
1P1L1.1	miR.188.5p	-0.650534	0.00189779	0.0497368		-25.5
NFAT5.2	miR.188.5p	-0.735489	0.000219563	0.0206041	-28.3	-25.9
NKTR	miR.188.5p	-0.670408	0.00121753	0.0406279			-25.6
NLGN1.1	miR.188.5p	-0.717333	0.000370728	0.0247706	-25.9
NLN.2	miR.188.5p	-0.652324	0.00182575	0.0488633		-26.8
NME5	miR.188.5p	-0.755478	0.000117312	0.0170604		-29.4
PCDH7.3	miR.188.5p	-0.650343	0.00190562	0.0498291	-25.2
PHIP	miR.188.5p	-0.656569	0.001664	0.0468046	-26.7
PNPT1	miR.188.5p	-0.686461	0.000830257	0.034321	-30.3	-25.2
POU2F1	miR.188.5p	-0.65698	0.001649	0.0465997			-29.7
PPP1R9A	miR.188.5p	-0.660003	0.00154212	0.0451796	-26.6	-25.2	-3.8
PRKAA1.1	miR.188.5p	-0.650574	0.00189618	0.0497168		-26.4
PRPF40A.2	miR.188.5p	-0.669071	0.0012557	0.0411983		-30.5
PTPN4.1	miR.188.5p	-0.682068	0.000924082	0.035924	-37
RFC1	miR.188.5p	-0.680151	0.000967739	0.0366358	-35.4	-27.7
RICTOR.1	miR.188.5p	-0.697421	0.000630595	0.0305259		-25.4
RLF	miR.188.5p	-0.675303	0.00108599	0.0386005	-33
RND3.1	miR.188.5p	-0.6737	0.00112767	0.0392482			-25.5
RNF217	miR.188.5p	-0.65327	0.00178861	0.0483946		-25	-25
ROCK2	miR.188.5p	-0.653159	0.00179296	0.048446	-26.3	-27.5
RORA.3	miR.188.5p	-0.686175	0.000836115	0.0344218	-26.2	-25.3
RSF1.2	miR.188.5p	-0.657864	0.00161711	0.0461851	-25.5	-25.2
SEC63.1	miR.188.5p	-0.655964	0.00168629	0.0471022	-25.9	-26.4
SETDB2	miR.188.5p	-0.683015	0.000903133	0.0355912		-25.9
SGIP1.2	miR.188.5p	-0.669638	0.00123938	0.0409511	-26.5
SLC8A1.2	miR.188.5p	-0.658901	0.00158039	0.0456823	-3.6
SMARCA5	miR.188.5p	-0.665772	0.00135421	0.0426209		-3
SMCHD1.1	miR.188.5p	-0.652464	0.00182021	0.0487909	-25.5
SOCS4.1	miR.188.5p	-0.715589	0.000389061	0.0252262		-28.3	-28
SRP54	miR.188.5p	-0.652178	0.00183156	0.048944	-28.4
SYNCRIP.1	miR.188.5p	-0.684347	0.000874351	0.0350978		-28.4
TAF5	miR.188.5p	-0.669665	0.00123863	0.0409404	-32.3
TBC1D23.1	miR.188.5p	-0.669292	0.00124931	0.0410986	-26.5	-25.3
TBK1	miR.188.5p	-0.684153	0.000878486	0.0351704	-26.3
TKTL2	miR.188.5p	-0.729791	0.00025993	0.021808			-26.2
TLK1.1	miR.188.5p	-0.680092	0.000969117	0.0366601	-27
TMF1	miR.188.5p	-0.684451	0.000872138	0.0350608	-25.7
TNPO1	miR.188.5p	-0.703995	0.000531637	0.0284837	-27.9	-28.7
TRMT112	miR.188.5p	-0.70568	0.000508499	0.0279811	-30.8	-28.6
TRPS1.2	miR.188.5p	-0.683837	0.00088529	0.0352913	-30
TTC14	miR.188.5p	-0.745942	0.000159316	0.0186342	-26.7
UBR3.2	miR.188.5p	-0.657312	0.00163696	0.046449	-28.4
ARL4C	miR.191.5p	-0.725159	0.000297258	0.022853			-29.6
ARL8A	miR.191.5p	-0.651721	0.00184975	0.0491562		-25
ATP1B2	miR.191.5p	-0.655123	0.00171769	0.0474979		-28.6
ATXN2L.1	miR.191.5p	-0.680699	0.000955091	0.0364336	-25
BTBD11.1	miR.191.5p	-0.806356	1.76e-05	0.0116558		-25.7
C19orf12	miR.191.5p	-0.715272	0.000392467	0.0253113	-27.5
DYRK1B.1	miR.191.5p	-0.705557	0.000510159	0.0280161			-25
FBXO31	miR.191.5p	-0.710631	0.00044543	0.0265624		-29.4
GNL1.1	miR.191.5p	-0.657766	0.00162062	0.0462338		-28.8
HIPK4	miR.191.5p	-0.800636	2.23e-05	0.0120447			-29.2
IDH3G	miR.191.5p	-0.665396	0.00136585	0.0427797			-27.4
LRPAP1	miR.191.5p	-0.69004	0.000759905	0.0330309		-29.6
LRPAP1.1	miR.191.5p	-0.688858	0.000782556	0.0334443		-29.6
LRRC32	miR.191.5p	-0.671743	0.0011804	0.0400525		-27
MDH2	miR.191.5p	-0.709337	0.000461237	0.026924		-3.4
MTCH1	miR.191.5p	-0.664874	0.00138211	0.0430104	-3.5
NEDD9	miR.191.5p	-0.704908	0.000518986	0.02821		-27.6
PEX5	miR.191.5p	-0.731673	0.000245946	0.0213964	-26.7
POLG	miR.191.5p	-0.664627	0.00138987	0.0431177			-27
PPM1F.1	miR.191.5p	-0.682034	0.000924833	0.0359353	-28.2
PTCH1.2	miR.191.5p	-0.699085	0.000604173	0.0299772			-27.8
RAP1GAP2	miR.191.5p	-0.723647	0.000310391	0.0232254		-25.4
RAP1GAP2.2	miR.191.5p	-0.721588	0.000329073	0.0237081		-25.4
RASD1	miR.191.5p	-0.810816	1.45e-05	0.0113858		-25.6
SAG	miR.191.5p	-0.740977	0.00018588	0.019512			-26.5
SRXN1	miR.191.5p	-0.669109	0.00125458	0.0411808		-25.7
TGFBRAP1.1	miR.191.5p	-0.689046	0.000778915	0.0333726		-25.4
TRIB2	miR.191.5p	-0.756807	0.000112289	0.0168846			-25.9
TSC22D3.1	miR.191.5p	-0.66148	0.00149204	0.0445171		-26.4
TTC9	miR.191.5p	-0.660572	0.00152264	0.0449309		-27.4
ACO1	miR.24.1.5p	-0.683291	0.000897105	0.0354946	-25.4
ACOX3.2	miR.24.1.5p	-0.69576	0.000657942	0.0310848	-27.6		-28.3
AKT2	miR.24.1.5p	-0.677746	0.00102498	0.0376222		-32.3
ALOX5	miR.24.1.5p	-0.687519	0.000808912	0.0339345	-33	-25.8
ALOX5.2	miR.24.1.5p	-0.762902	9.16e-05	0.0160058	-33	-25.8
ARF4.1	miR.24.1.5p	-0.657173	0.00164201	0.0465044		-25.3
ATP2A3.2	miR.24.1.5p	-0.66953	0.00124247	0.0409995	-29	-26.8
ATXN10.1	miR.24.1.5p	-0.678617	0.00100393	0.0372686	-29.3	-3.6
AURKB	miR.24.1.5p	-0.692639	0.000712032	0.0321371		-25.6
BSX	miR.24.1.5p	-0.697221	0.000633842	0.0305912	-26.7
BTBD11.1	miR.24.1.5p	-0.746576	0.000156171	0.0185143		-27.7
C1orf115.1	miR.24.1.5p	-0.662508	0.00145801	0.0440385		-29.6
C2CD4C	miR.24.1.5p	-0.709527	0.00045889	0.0268701	-28.7	-27.7
C2orf72	miR.24.1.5p	-0.650227	0.0019104	0.0498943		-26.2
CAC11E	miR.24.1.5p	-0.66339	0.00142932	0.0436601	-25	-29	-32
CAV1.2	miR.24.1.5p	-0.738157	0.000202585	0.020067			-26.2
CBL.2	miR.24.1.5p	-0.735553	0.00021914	0.0205891	-26.5		-3.5
CCDC102A	miR.24.1.5p	-0.709935	0.000453875	0.0267565	-28.4
CD109.1	miR.24.1.5p	-0.703924	0.000532628	0.0285061	-25.2
CDH15	miR.24.1.5p	-0.672597	0.00115714	0.0396776	-27.6	-30.2	-29.6
CELSR3	miR.24.1.5p	-0.666967	0.00131781	0.0420785	-3.4	-27.8
CHRNG	miR.24.1.5p	-0.689266	0.000774673	0.0332902	-26.3	-26	-29.2
COL11A2	miR.24.1.5p	-0.66221	0.00146779	0.0441767	-28.4	-28.8	-27.4
COL18A1	miR.24.1.5p	-0.65467	0.00173482	0.0477174	-26	-32.6
COL1A1.2	miR.24.1.5p	-0.651801	0.00184657	0.0491176	-3.7
COX4I2	miR.24.1.5p	-0.736698	0.000211726	0.0203454	-27.7
DDN	miR.24.1.5p	-0.713142	0.000416066	0.0258775	-27	-28.8
DYRK1B.1	miR.24.1.5p	-0.650499	0.00189923	0.0497532	-32.3
ESR1.1	miR.24.1.5p	-0.738146	0.000202654	0.0200711	-25.9	-35.9
FAM181B	miR.24.1.5p	-0.707811	0.000480481	0.0273457	-26.7	-25	-27
FARP1	miR.24.1.5p	-0.812947	1.32e-05	0.0112585	-27
FLII	miR.24.1.5p	-0.697089	0.000635982	0.0306325	-29.9	-25.4
FLYWCH1	miR.24.1.5p	-0.675291	0.00108631	0.0386037	-27.9	-27	-30.2
FOXJ1.1	miR.24.1.5p	-0.666896	0.00131994	0.0421096	-32.6	-30.7	-28.7
GAS8	miR.24.1.5p	-0.66287	0.00144617	0.0438888	-26.6
GSTO1	miR.24.1.5p	-0.721423	0.000330608	0.0237476			-28.8
GTF3C4	miR.24.1.5p	-0.776968	5.58e-05	0.0142079		-30
HAS1	miR.24.1.5p	-0.656387	0.00167067	0.046892	-35	-28.9
HECTD1.1	miR.24.1.5p	-0.726195	0.000288539	0.0226143			-26.7
HES6	miR.24.1.5p	-0.666385	0.00133541	0.0423518	-3.6	-25.4	-26
HIPK4	miR.24.1.5p	-0.773718	6.28e-05	0.0145976	-34.6		-28.6
HS3ST3B1	miR.24.1.5p	-0.726322	0.000287478	0.0225847	-32.4	-30.8	-26.3
IL17D.1	miR.24.1.5p	-0.718955	0.000354354	0.0243909	-25.7	-34.7
ING5	miR.24.1.5p	-0.715672	0.000388168	0.0251988		-28
KAT1L2	miR.24.1.5p	-0.715038	0.000395009	0.0253758	-27.7
KCNK16	miR.24.1.5p	-0.803875	1.95e-05	0.0118084	-26.7
KCTD11	miR.24.1.5p	-0.657185	0.00164156	0.0465009	-30.4
KIF3C.1	miR.24.1.5p	-0.676528	0.00105503	0.0381194	-29.5	-29.4	-29.5
LAMC1.2	miR.24.1.5p	-0.688536	0.000788824	0.0335562	-27.8	-27.2	-33.7
LPCAT3.2	miR.24.1.5p	-0.672211	0.0011676	0.0398478	-34	-25
LRFN4	miR.24.1.5p	-0.728937	0.000266491	0.0220002	-30.6		-26.6
LRRC27.2	miR.24.1.5p	-0.742874	0.000175315	0.0191778	-38.5	-28.5
MESP1	miR.24.1.5p	-0.689133	0.000777229	0.0333391	-29.9		-29.8
MYBPH	miR.24.1.5p	-0.71275	0.000420538	0.0259889			-30
PCSK9	miR.24.1.5p	-0.674996	0.00109388	0.0387235	-26.5	-28.5
PDE1B.1	miR.24.1.5p	-0.669992	0.00122929	0.0407978	-27	-25.3
PLEKHF1	miR.24.1.5p	-0.674433	0.00110845	0.0389517		-30.9
PPM1F.1	miR.24.1.5p	-0.661748	0.0014831	0.0443839	-35	-29
PRSS16	miR.24.1.5p	-0.653211	0.00179092	0.0484255	-25.2
RAP1GAP2	miR.24.1.5p	-0.65446	0.00174279	0.0478199	-32.4	-36
RASAL1	miR.24.1.5p	-0.672012	0.00117302	0.039931	-3.2
RBP4	miR.24.1.5p	-0.67141	0.00118956	0.0401924			-25.9
RILP	miR.24.1.5p	-0.677699	0.00102613	0.0376436	-30.2	-25.5
RTN2.4	miR.24.1.5p	-0.666572	0.00132975	0.0422589	-26	-26.7
S100A6.1	miR.24.1.5p	-0.662592	0.00145525	0.0440047			-26.5
SH2B2	miR.24.1.5p	-0.724021	0.000307104	0.0231312	-27.3
SIL1	miR.24.1.5p	-0.655703	0.00169599	0.0472305	-25.3	-3
SLC23A2.1	miR.24.1.5p	-0.65301	0.00179877	0.0485262		-32.7
SLC39A7.2	miR.24.1.5p	-0.689074	0.00077837	0.0333598	-27.9
SRF	miR.24.1.5p	-0.677987	0.00101912	0.0375188	-32.5	-26	-25.2
SRRM2.1	miR.24.1.5p	-0.654361	0.00174657	0.0478651	-29.3
STK33	miR.24.1.5p	-0.819723	9.73e-06	0.0108579			-25.9
STK35	miR.24.1.5p	-0.75253	0.000129138	0.0175337	-28.5	-3.9
SYNGAP1	miR.24.1.5p	-0.778989	5.19e-05	0.0139661	-29.8
TGFBRAP1.1	miR.24.1.5p	-0.659975	0.00154306	0.0451913	-27.2	-28.2
TTLL4.1	miR.24.1.5p	-0.703409	0.000539886	0.0286678	-30.9	-26.5
BSX	miR.24.5p	-0.729205	0.000264417	0.0219304	-26.7
C2CD4C	miR.24.5p	-0.676141	0.00106472	0.0382652	-28.7	-27.7
C7orf26	miR.24.5p	-0.662891	0.00144549	0.0438799		-27.4
CBL.2	miR.24.5p	-0.654091	0.0017569	0.0479923	-26.5		-3.5
DDX46	miR.24.5p	-0.699425	0.000598893	0.0298662	-26.7
FAM181B	miR.24.5p	-0.6664	0.00133497	0.0423457	-26.7	-25	-27
FLII	miR.24.5p	-0.674265	0.00111283	0.0390229	-29.9	-25.4
GCKR	miR.24.5p	-0.704125	0.000529819	0.0284514	-27.4	-29.4
GNL1	miR.24.5p	-0.702506	0.000552801	0.0289464	-28.5	-25.6
GSTO1	miR.24.5p	-0.672288	0.00116552	0.0398143			-28.8
ING5	miR.24.5p	-0.652026	0.0018376	0.0490161		-28
KCNK16	miR.24.5p	-0.698411	0.000614771	0.0301989	-26.7
KIF3C.1	miR.24.5p	-0.695391	0.000664139	0.0312114	-29.5	-29.4	-29.5
LAMC1.2	miR.24.5p	-0.682204	0.000921051	0.0358753	-27.8	-27.2	-33.7
MYBPH	miR.24.5p	-0.754795	0.000119965	0.0171602			-30
SH2B2	miR.24.5p	-0.708028	0.0004777	0.0272859	-27.3
STK33	miR.24.5p	-0.682428	0.000916079	0.0357923			-25.9
STK35	miR.24.5p	-0.68655	0.000828453	0.0342891	-28.5	-3.9
ADARB1	miR.342.3p	-0.657097	0.00164474	0.0465426		-25.3
AGPAT3	miR.342.3p	-0.664415	0.00139657	0.0432079	-26.6
CAMKK2	miR.342.3p	-0.661939	0.00147675	0.0442929	-27.5
CCDC137	miR.342.3p	-0.66807	0.00128494	0.0416058		-26.2
CRTAC1	miR.342.3p	-0.671678	0.00118217	0.0400812	-27.8	-26.8
CRTAC1.1	miR.342.3p	-0.677037	0.00104236	0.037906	-27.8	-26.8
FAM168B.1	miR.342.3p	-0.685875	0.000842299	0.0345267		-27
FBXO31	miR.342.3p	-0.706383	0.000499107	0.0277602		-29.4
FEM1A.1	miR.342.3p	-0.659544	0.00155796	0.0453924			-25.9
GPRC5B	miR.342.3p	-0.708897	0.000466712	0.0270482	-26
IFFO1	miR.342.3p	-0.669805	0.00123462	0.0408849	-25.8		-28.8
ITPK1.1	miR.342.3p	-0.664193	0.00140363	0.0433077		-28.8
KIF3C	miR.342.3p	-0.668635	0.00126837	0.041369		-29.9
LGI3.2	miR.342.3p	-0.688546	0.000788631	0.0335533		-29.6
MGAT3.1	miR.342.3p	-0.738902	0.000198051	0.0199076	-27.8	-29
NRXN2.1	miR.342.3p	-0.686561	0.000828221	0.0342843	-30.9
PHF21B	miR.342.3p	-0.710621	0.000445547	0.0265648		-27.9
PPM1F.2	miR.342.3p	-0.654055	0.00175826	0.0480099		-25.4
RASD1	miR.342.3p	-0.690126	0.000758266	0.0330066		-26.9
SHISA7.1	miR.342.3p	-0.656574	0.00166382	0.0468016	-26		-3.9
