# Supplementary material for: Multi-Transcript Level Profiling Revealed Distinct mRNA, miRNA, and tRNA-Derived Fragment Bio-Signatures for Coping Behavior Linked Haplotypes in HPA Axis and Limbic System
Source: Front Genet. 2021 Aug 19;12:635794. doi: 10.3389/fgene.2021.635794 (PMC8417057; doi:10.3389/fgene.2021.635794)
Supplement: Supplementary file 4 [file Table_4.XLSX]

## Sheet: correlation-table-fdr0.05_filte
Table S4: mRNA which predicted as targets and negative correlated to miRNA in adrenal tissue
		Correlation coefficience (r) between miRNA and mRNA and target predicted with minimum free energy less than -25 at
Gene	miRNA	r	p-value	fdr	coding regions	three_prime_UTR	five_prime_UTR
MYD88	let.7g.5p	-0.7592	0.000103717	0.0476373		-30.2
SLC39A7	let.7g.5p	-0.779453	5.1e-05	0.0366206		-27.8
SMOC2	let.7g.5p	-0.76947	7.3e-05	0.0414448		-25.7
VPS18	let.7g.5p	-0.830299	5.88e-06	0.0181364	-25.4	-27.3
ST6GALNAC4	let.7g.5p	-0.809783	1.52e-05	0.0247295	-29.3
TBC1D13	let.7g.5p	-0.766972	7.96e-05	0.0429398	-27.2
TMEM127	let.7g.5p	-0.794201	2.9e-05	0.0301903		-25.2
MOGS	let.7g.5p	-0.764861	8.56e-05	0.0441173	-27.4
KCNK12	let.7g.5p	-0.779596	5.07e-05	0.0365562	-27	-33.8
SLC5A6	let.7g.5p	-0.755249	0.000118193	0.0499763	-27.5
CYC1	let.7g.5p	-0.795098	2.8e-05	0.0297437	-25.6
PEA15	let.7g.5p	-0.876012	4.16e-07	0.00785757		-27.8
TMEM184B	let.7g.5p	-0.798819	2.41e-05	0.0284687	-26	-27
USP5	let.7g.5p	-0.757161	0.000110986	0.0488136	-33.2
IL17RA	let.7g.5p	-0.785255	4.1e-05	0.0337161	-28.9
PSMD8	let.7g.5p	-0.861788	1.05e-06	0.00986868	-26.4
PRMT1	let.7g.5p	-0.808206	1.62e-05	0.0251199	-30.4		-25
ELOVL1	let.7g.5p	-0.76578	8.3e-05	0.0435757	-26.4
DDOST	let.7g.5p	-0.7768	5.62e-05	0.0379682	-25
DHDDS	let.7g.5p	-0.757755	0.000108823	0.0484304		-26.5
FAM167B	let.7g.5p	-0.808276	1.62e-05	0.0251199		-28.3
PLOD1	let.7g.5p	-0.814891	1.21e-05	0.0228434	-3.2
FHL3.1	let.7g.5p	-0.781079	4.8e-05	0.0359099	-26.7
ITPR3	let.7g.5p	-0.792613	3.09e-05	0.0308541	-3	-28.6
ADCY4	let.7g.5p	-0.85526	1.55e-06	0.011521	-30.6	-28
WFS1	let.7g.5p	-0.85732	1.37e-06	0.010888	-25	-25.3
RASL11B	let.7g.5p	-0.777792	5.42e-05	0.0374977		-26.8
CYB5R1	let.7g.5p	-0.830051	5.95e-06	0.0181835	-27.9
TIMM17A	let.7g.5p	-0.79859	2.43e-05	0.0285635		-27.2
TMCO3	let.7g.5p	-0.794119	2.91e-05	0.0302072	-26.7		-25
TMUB2	let.7g.5p	-0.774182	6.18e-05	0.0393248	-25.8
STAT5B	let.7g.5p	-0.835152	4.62e-06	0.0170185	-27.9
SLC25A11	let.7g.5p	-0.769371	7.32e-05	0.0415219	-27.7
HYAL2	let.7g.5p	-0.788773	3.59e-05	0.0323063	-26.7
SEC61A1	let.7g.5p	-0.814472	1.23e-05	0.0230153			-25
SEC13	let.7g.5p	-0.765599	8.35e-05	0.0436698		-26.8
TMEM120B	let.7g.5p	-0.817963	1.05e-05	0.0220159		-3.2
AVPI1	let.7g.5p	-0.783299	4.42e-05	0.034492		-26.3
DBNDD2	let.7g.5p	-0.791268	3.25e-05	0.0313102		-25.7
YKT6	let.7g.5p	-0.779397	5.11e-05	0.0366399			-28.5
MSN	let.7g.5p	-0.763846	8.87e-05	0.0447357		-25
ZDHHC9	let.7g.5p	-0.784051	4.3e-05	0.03425	-25.4
PCOLCE	let.7g.5p	-0.771392	6.82e-05	0.040682	-27.2		-32.2
AVPI1.1	let.7g.5p	-0.777051	5.57e-05	0.0378968		-26.3
SURF4.1	let.7g.5p	-0.791059	3.28e-05	0.0313102		-25.5
AMPD2	let.7g.5p	-0.815611	1.17e-05	0.0225423			-25.7
FAM20C	let.7g.5p	-0.84105	3.4e-06	0.0154864	-25
ACTR1A.1	let.7g.5p	-0.799276	2.36e-05	0.0282536		-28.8
RRP1B	let.7g.5p	-0.842056	3.23e-06	0.0151119		-25.5
PLXNA1.1	let.7g.5p	-0.776417	5.7e-05	0.0381911	-28.4	-26.4
ACVR1B.1	let.7g.5p	-0.890441	1.44e-07	0.00560485	-25.7
GYG2	let.7g.5p	-0.764387	8.7e-05	0.0443407		-27.2
PIAS4	let.7g.5p	-0.823624	8.11e-06	0.0203521	-30.2
TBL3	let.7g.5p	-0.772115	6.65e-05	0.040353	-29
LPCAT3.2	let.7g.5p	-0.764738	8.6e-05	0.0441742	-25
LPCAT3.3	let.7g.5p	-0.840755	3.46e-06	0.0156042	-25
GLYR1	miR.19b.5p	-0.8073	1.69e-05	0.0253199		-25.3
ZDHHC18	miR.19b.5p	-0.780627	4.88e-05	0.0361561		-25.2
NMT1	miR.19b.5p	-0.79215	3.14e-05	0.0309994		-26.6
ABHD14A	miR.19b.5p	-0.789766	3.45e-05	0.0316903	-25.8
MPP1	miR.26b.5p	-0.761992	9.44e-05	0.045882		-27.4
VPS18	miR.26b.5p	-0.848061	2.33e-06	0.0133997	-26.4
STOML2	miR.26b.5p	-0.793455	2.99e-05	0.030482	-25.5
H2AFZ	miR.26b.5p	-0.764992	8.53e-05	0.0440362	-25.7
TMCO3	miR.26b.5p	-0.770906	6.94e-05	0.0408744			-25.2
PIGU	miR.26b.5p	-0.764848	8.57e-05	0.0441173	-28.2
TADA2B	miR.26b.5p	-0.778446	5.29e-05	0.0371337		-27
TBL3	miR.26b.5p	-0.768839	7.46e-05	0.0418473			-26.9
ACADSB.1	miR.370.3p	-0.777368	5.5e-05	0.0377453	-29	-28.4
TSPO	miR.532.5p	-0.77589	5.81e-05	0.0384493	-25.6
PLEKHF1	miR.532.5p	-0.783326	4.41e-05	0.034492	-29.2
ACOT7	miR.532.5p	-0.770095	7.14e-05	0.0411353	-25.7		-26.8
PLXND1	miR.532.5p	-0.761824	9.5e-05	0.045964	-25.3
TK2	miR.532.5p	-0.763889	8.85e-05	0.0447184			-25
MRPL37.1	miR.532.5p	-0.789615	3.47e-05	0.0318057		-25.9
PLVAP	miR.532.5p	-0.791115	3.27e-05	0.0313102			-25.3
FLNA	miR.532.5p	-0.762204	9.38e-05	0.0457148	-27.5
CD151.1	miR.532.5p	-0.76905	7.41e-05	0.0417112	-26.3
SLC6A6	miR.532.5p	-0.756203	0.000114548	0.0493676		-26.5
ALCAM	miR.551a.3p	-0.776476	5.68e-05	0.0381561			-30
ARHGEF12.1	miR.551a.3p	-0.767695	7.77e-05	0.0425459	-30.4
DICER1.1	miR.551a.3p	-0.777385	5.5e-05	0.0377408			-28.6
